# Supplementary material for: The Indispensable Role of Histone Methyltransferase PoDot1 in Extracellular Glycoside Hydrolase Biosynthesis of Penicillium oxalicum
Source: Front Microbiol. 2019 Nov 7;10:2566. doi: 10.3389/fmicb.2019.02566 (PMC6853848; doi:10.3389/fmicb.2019.02566)
Supplement: TABLE S3 — 787 genes exhibited significant differences (fold change ≥ 2, probability ≥ 0.8) between ΔPodot1 and WT after cultivation in cellulose medium. [file Table_3.XLSX]

## Sheet: WT_CW-VS-Ddot1_CW.GeneDiffExpFi
Supplementary Table 3. 787 genes exhibited significant differences (fold change ≥ 2, probability ≥ 0.8) between the ΔPodot1 and WT after cultivation in cellulose medium.
GeneID	geneLength	Means-WT_CW	Means-Ddot1_CW	log2Ratio(Ddot1_CW/WT_CW)	Up-Down-Regulation(Ddot1_CW/WT_CW)	Probability	KEGG Orthology	GO Component	GO Function	GO Process	Blast nr
PDE_04641	874	12.0567	68.1833	2.49959	Up	0.821371	K18337|1|3e-22|89.4|npa:UCRNP2_3170|L-rhamnose 1-dehydrogenase [EC:1.1.1.378 1.1.1.377 1.1.1.173];K00059|3|1e-20|87.0|pfj:MYCFIDRAFT_43982|3-oxoacyl-[acyl-carrier protein] reductase [EC:1.1.1.100]	-	GO:0036094//small molecule binding;GO:0003824//catalytic activity	GO:0044710	gi|525583441|gb|EPS29691.1|/9.00339e-142/hypothetical protein PDE_04641 [Penicillium oxalicum 114-2]
PDE_00191	762	16.7367	87.26	2.38231	Up	0.836265	K00418|1|9e-29|110|act:ACLA_021950|ubiquinol-cytochrome c reductase subunit 8	-	GO:0015078//hydrogen ion transmembrane transporter activity	-	gi|525579008|gb|EPS25258.1|/2.47794e-34/hypothetical protein PDE_00191 [Penicillium oxalicum 114-2]
PDE_09235	762	614.487	3.66333	-7.39008	Down	0.98145	K13993|1|1e-27|123|pcs:Pc16g10770|HSP20 family protein;K17095|4|1e-06|53.9|cthr:CTHT_0042110|annexin A7/11	-	-	-	gi|525588021|gb|EPS34271.1|/4.86269e-138/hypothetical protein PDE_09235 [Penicillium oxalicum 114-2]
PDE_00604	1937	19.1367	117.307	2.61587	Up	0.86693	K06901|1|0.0|521|afm:AFUA_5G09750|putative MFS transporter, AGZA family, xanthine/uracil permease	-	-	GO:0051234//establishment of localization;GO:0044763	gi|525579420|gb|EPS25670.1|/0/hypothetical protein PDE_00604 [Penicillium oxalicum 114-2]
PDE_07803	1755	194.937	46.8833	-2.05586	Down	0.858977	K09704|1|0.0|642|pcs:Pc21g19010|uncharacterized protein	-	-	-	gi|525586592|gb|EPS32842.1|/0/hypothetical protein PDE_07803 [Penicillium oxalicum 114-2]
PDE_06439	961	142.617	8.55333	-4.05951	Down	0.911174	K18576|1|5e-50|198|act:ACLA_007820|xyloglucan-specific endo-beta-1,4-glucanase [EC:3.2.1.151]	-	GO:0004553//hydrolase activity, hydrolyzing O-glycosyl compounds	GO:0005976//polysaccharide metabolic process	gi|525585234|gb|EPS31484.1|/1.0385e-75/putative endo-beta-1,4-glucanase [Penicillium oxalicum 114-2]
PDE_09872	381	333.147	60.9467	-2.45054	Down	0.897409	-	-	-	-	gi|525588658|gb|EPS34908.1|/7.23172e-47/hypothetical protein PDE_09872 [Penicillium oxalicum 114-2]
PDE_03436	1466	13.98	66.2467	2.24448	Up	0.804371	-	-	-	-	gi|525582240|gb|EPS28490.1|/0/hypothetical protein PDE_03436 [Penicillium oxalicum 114-2]
PDE_07615	1056	919.937	282.983	-1.70082	Down	0.848682	-	-	-	-	gi|525586405|gb|EPS32655.1|/9.68397e-150/hypothetical protein PDE_07615 [Penicillium oxalicum 114-2]
PDE_02546	1564	134.85	517.9	1.94132	Up	0.868968	K01689|1|0.0|487|afm:AFUA_6G06770|enolase [EC:4.2.1.11]	GO:0043234//protein complex;GO:0000322//storage vacuole;GO:0044459	GO:0046872//metal ion binding;GO:0016836//hydro-lyase activity	GO:0006007//glucose catabolic process;GO:0050896//response to stimulus;GO:0042144//vacuole fusion, non-autophagic	gi|525581353|gb|EPS27603.1|/0/hypothetical protein PDE_02546 [Penicillium oxalicum 114-2]
PDE_05633	833	1586.26	186.373	-3.08936	Down	0.934476	K01179|1|1e-72|273|afm:AFUA_3G03870|endoglucanase [EC:3.2.1.4];K19356|2|6e-32|138|psq:PUNSTDRAFT_116524|cellulase [EC:3.2.1.4]	-	-	-	gi|525584431|gb|EPS30681.1|/7.07145e-138/cellulose monooxygenase Cel61A [Penicillium oxalicum 114-2]
PDE_08660	1702	280.387	18.21	-3.94461	Down	0.934543	K17645|1|2e-72|273|pan:PODANSg8563|averantin hydroxylase [EC:1.14.13.174];K17475|5|8e-47|189|act:ACLA_048760|tryprostatin B 6-hydroxylase [EC:1.14.13.176]	-	GO:0016491//oxidoreductase activity;GO:0005488//binding	-	gi|525587448|gb|EPS33698.1|/0/hypothetical protein PDE_08660 [Penicillium oxalicum 114-2]
PDE_07054	863	768.983	20.5167	-5.22808	Down	0.964854	-	-	-	-	gi|525585845|gb|EPS32095.1|/7.55936e-138/hypothetical protein PDE_07054 [Penicillium oxalicum 114-2]
PDE_01341	534	173.423	880.847	2.34459	Up	0.901334	-	-	-	-	-
PDE_03848	2691	21.55	149.63	2.79564	Up	0.885867	K12823|1|0.0|682|afm:AFUA_2G10750|ATP-dependent RNA helicase DDX5/DBP2 [EC:3.6.4.13]	-	-	-	gi|525582652|gb|EPS28902.1|/0/hypothetical protein PDE_03848 [Penicillium oxalicum 114-2]
PDE_03033	243	73.8633	14.9533	-2.30439	Down	0.818574	-	-	-	-	gi|525581837|gb|EPS28087.1|/3.51425e-41/hypothetical protein PDE_03033 [Penicillium oxalicum 114-2]
PDE_01482	1069	2.34667	181.397	6.27239	Up	0.945107	K00016|1|9e-85|242|mtm:MYCTH_38939|L-lactate dehydrogenase [EC:1.1.1.27]	-	GO:0016614//oxidoreductase activity, acting on CH-OH group of donors	GO:0005975//carbohydrate metabolic process	gi|525580295|gb|EPS26545.1|/2.42196e-151/hypothetical protein PDE_01482 [Penicillium oxalicum 114-2]
PDE_05655	538	6002.44	1723.02	-1.80061	Down	0.862684	-	-	-	GO:0075259;GO:0001897	gi|525584453|gb|EPS30703.1|/1.55866e-74/hypothetical protein PDE_05655 [Penicillium oxalicum 114-2]
PDE_00233	651	426.307	1273.05	1.57832	Up	0.835102	K11253|1|3e-60|176|ani:AN0733.2|histone H3	GO:0043231//intracellular membrane-bounded organelle;GO:0000785//chromatin	GO:0003676//nucleic acid binding;GO:0046983//protein dimerization activity	GO:0006259//DNA metabolic process;GO:0033554//cellular response to stress;GO:0007275//multicellular organism development;GO:0034728//nucleosome organization	gi|67516903|ref|XP_658337.1|/2.49762e-59/H3_EMENI Histone H3 [Aspergillus nidulans FGSC A4]
PDE_07563	3260	55.7	9.76667	-2.51174	Down	0.800276	-	-	-	-	gi|525586353|gb|EPS32603.1|/0/hypothetical protein PDE_07563 [Penicillium oxalicum 114-2]
PDE_06466	840	23.08	85.7367	1.89327	Up	0.801725	-	-	-	-	gi|525585261|gb|EPS31511.1|/1.55146e-106/hypothetical protein PDE_06466 [Penicillium oxalicum 114-2]
PDE_09805	903	36.27	121.99	1.74991	Up	0.811295	-	-	-	-	gi|525588591|gb|EPS34841.1|/3.99479e-151/hypothetical protein PDE_09805 [Penicillium oxalicum 114-2]
PDE_04766	627	130.847	18.4167	-2.82879	Down	0.880375	K01077|1|3e-30|131|cmt:CCM_09478|alkaline phosphatase [EC:3.1.3.1]	-	-	-	gi|525583566|gb|EPS29816.1|/4.11841e-93/hypothetical protein PDE_04766 [Penicillium oxalicum 114-2]
PDE_09867	1119	176.997	50.1533	-1.8193	Down	0.835001	K00065|1|2e-14|54.7|nfi:NFIA_044700|2-deoxy-D-gluconate 3-dehydrogenase [EC:1.1.1.125]	-	GO:0036094//small molecule binding;GO:0003824//catalytic activity	GO:0044710	gi|525588653|gb|EPS34903.1|/1.13008e-79/hypothetical protein PDE_09867 [Penicillium oxalicum 114-2]
PDE_06125	822	235.66	664.06	1.49461	Up	0.818641	-	-	-	-	gi|525584920|gb|EPS31170.1|/1.23443e-60/hypothetical protein PDE_06125 [Penicillium oxalicum 114-2]
PDE_09911	1398	81.9267	19.5	-2.07086	Down	0.81266	K00480|1|8e-60|231|spaa:SPAPADRAFT_64670|salicylate hydroxylase [EC:1.14.13.1]	-	GO:0003824//catalytic activity	GO:0044710	gi|525588696|gb|EPS34946.1|/0/hypothetical protein PDE_09911 [Penicillium oxalicum 114-2]
PDE_09299	1235	469.557	2308.51	2.29759	Up	0.901992	K13953|1|4e-153|348|pcs:Pc12g07100|alcohol dehydrogenase, propanol-preferring [EC:1.1.1.1]	GO:0043231//intracellular membrane-bounded organelle	GO:0046914//transition metal ion binding;GO:0016616//oxidoreductase activity, acting on the CH-OH group of donors, NAD or NADP as acceptor;GO:0036094//small molecule binding	GO:0015980//energy derivation by oxidation of organic compounds;GO:0006115//ethanol biosynthetic process;GO:0000955//amino acid catabolic process via Ehrlich pathway	gi|525588085|gb|EPS34335.1|/0/hypothetical protein PDE_09299 [Penicillium oxalicum 114-2]
PDE_09669	1389	24.5867	95.5467	1.95833	Up	0.815642	K01099|1|2e-19|97.8|pgr:PGTG_21647|inositol polyphosphate 5-phosphatase INPP5B/F [EC:3.1.3.36];K20279|3|2e-17|90.9|sce:YNL106C|synaptojanin [EC:3.1.3.36]	-	-	-	gi|525588455|gb|EPS34705.1|/0/hypothetical protein PDE_09669 [Penicillium oxalicum 114-2]
PDE_04702	1039	62.88	208.41	1.72875	Up	0.831194	K03120|1|2e-104|271|act:ACLA_037980|transcription initiation factor TFIID TATA-box-binding protein	-	GO:0008135//translation factor activity, RNA binding	GO:0006351//transcription, DNA-templated;GO:0006412//translation	gi|525583502|gb|EPS29752.1|/6.15461e-117/hypothetical protein PDE_04702 [Penicillium oxalicum 114-2]
PDE_02004	1543	74.3033	6.31667	-3.55619	Down	0.859954	K01201|1|0.0|397|act:ACLA_060250|glucosylceramidase [EC:3.2.1.45]	GO:0000323//lytic vacuole	GO:0008422//beta-glucosidase activity	GO:0006643//membrane lipid metabolic process;GO:0007033//vacuole organization	gi|525580813|gb|EPS27063.1|/0/putative beta-1,6-glucanase [Penicillium oxalicum 114-2]
PDE_09244	1475	293.35	6.6	-5.47401	Down	0.952655	K18280|1|7e-12|62.0|afv:AFLA_116210|6-hydroxytryprostatin B O-methyltransferase [EC:2.1.1.293]	-	-	-	gi|525588030|gb|EPS34280.1|/0/hypothetical protein PDE_09244 [Penicillium oxalicum 114-2]
PDE_05603	1726	13.5933	76.1533	2.48601	Up	0.830469	K04441|1|4e-98|204|cthr:CTHT_0039110|p38 MAP kinase [EC:2.7.11.24]	GO:0044424	GO:0097159//organic cyclic compound binding;GO:1901363//heterocyclic compound binding;GO:0036094//small molecule binding;GO:0004702//receptor signaling protein serine/threonine kinase activity	GO:0006796//phosphate-containing compound metabolic process;GO:0050794//regulation of cellular process;GO:0006351//transcription, DNA-templated	gi|525584401|gb|EPS30651.1|/9.32861e-142/hypothetical protein PDE_05603 [Penicillium oxalicum 114-2]
PDE_09744	906	54.1467	3.23667	-4.06429	Down	0.837882	K09421|1|1e-25|70.9|ssl:SS1G_07841|myb-related protein;K09420|3|1e-22|68.6|ela:UCREL1_1448|myb proto-oncogene protein	-	-	-	gi|525588530|gb|EPS34780.1|/1.71957e-117/hypothetical protein PDE_09744 [Penicillium oxalicum 114-2]
PDE_01904	444	97.2167	21.58	-2.17151	Down	0.83239	-	-	-	-	gi|525580714|gb|EPS26964.1|/2.0362e-73/hypothetical protein PDE_01904 [Penicillium oxalicum 114-2]
PDE_03112	1566	187.38	1601.21	3.09512	Up	0.934695	K01199|1|7e-114|411|aor:AOR_1_198184|glucan endo-1,3-beta-D-glucosidase [EC:3.2.1.39]	GO:0030312//external encapsulating structure;GO:0031224//intrinsic component of membrane	GO:0008422//beta-glucosidase activity	GO:0005976//polysaccharide metabolic process	gi|525581916|gb|EPS28166.1|/1.63054e-160/putative exo-beta-1,3-glucanase [Penicillium oxalicum 114-2]
PDE_00797	1465	116.4	27.76	-2.06801	Down	0.836838	K14133|1|1e-48|180|nfi:NFIA_074280|cyclic dipeptide N-dimethylallyltransferase [EC:2.5.1.-];K14130|3|4e-46|179|act:ACLA_031240|tryptophan 4-dimethylallyltransferase [EC:2.5.1.34]	-	-	-	gi|525579611|gb|EPS25861.1|/0/hypothetical protein PDE_00797 [Penicillium oxalicum 114-2]
PDE_09866	1293	537.67	106.493	-2.33596	Down	0.897695	K15303|1|5e-21|102|dsq:DICSQDRAFT_150697|aflatoxin B1 aldehyde reductase;K17647|4|1e-18|94.7|afv:AFLA_090030|versiconal hemiacetal acetate reductase [EC:1.1.1.353]	-	-	-	gi|525588652|gb|EPS34902.1|/1.14626e-137/hypothetical protein PDE_09866 [Penicillium oxalicum 114-2]
PDE_07202	411	6852.07	2657.41	-1.36652	Down	0.802871	-	-	-	-	gi|525585992|gb|EPS32242.1|/6.40611e-27/hypothetical protein PDE_07202 [Penicillium oxalicum 114-2]
PDE_08859	2105	166.177	657.723	1.98476	Up	0.874326	K00033|1|0.0|549|pcs:Pc12g10940|6-phosphogluconate dehydrogenase [EC:1.1.1.44 1.1.1.343]	GO:0043231//intracellular membrane-bounded organelle	GO:0016616//oxidoreductase activity, acting on the CH-OH group of donors, NAD or NADP as acceptor;GO:0000166//nucleotide binding;GO:0048037//cofactor binding	GO:0006979//response to oxidative stress;GO:0006098//pentose-phosphate shunt	gi|525587647|gb|EPS33897.1|/0/hypothetical protein PDE_08859 [Penicillium oxalicum 114-2]
PDE_00503	702	15.7867	155.04	3.29586	Up	0.901065	-	-	-	-	gi|525579319|gb|EPS25569.1|/4.168e-70/hypothetical protein PDE_00503 [Penicillium oxalicum 114-2]
PDE_07090	1432	86.48	274.867	1.66829	Up	0.831783	K03115|1|1e-46|187|aje:HCAG_03345|casein kinase II subunit beta	-	-	-	gi|525585881|gb|EPS32131.1|/0/hypothetical protein PDE_07090 [Penicillium oxalicum 114-2]
PDE_09261	1657	158.59	10.34	-3.93899	Down	0.914527	K08178|1|0.0|469|pcs:Pc12g06700|MFS transporter, SHS family, lactate transporter	GO:0031224//intrinsic component of membrane	GO:0005215//transporter activity	GO:0044765//single-organism transport;GO:0044763	gi|525588047|gb|EPS34297.1|/0/hypothetical protein PDE_09261 [Penicillium oxalicum 114-2]
PDE_00790	900	159.923	10.4267	-3.93903	Down	0.914948	-	-	-	-	gi|525579604|gb|EPS25854.1|/3.12449e-172/hypothetical protein PDE_00790 [Penicillium oxalicum 114-2]
PDE_00369	3098	4.72333	240.27	5.66871	Up	0.949774	K10534|1|0.0|438|pcs:Pc13g11410|nitrate reductase (NAD(P)H) [EC:1.7.1.1 1.7.1.2 1.7.1.3]	-	GO:0046914//transition metal ion binding;GO:0016491//oxidoreductase activity;GO:1901363//heterocyclic compound binding;GO:0050662//coenzyme binding;GO:0097159//organic cyclic compound binding	GO:0044710	gi|525579186|gb|EPS25436.1|/0/hypothetical protein PDE_00369 [Penicillium oxalicum 114-2]
PDE_07234	2731	218.953	49.2367	-2.15282	Down	0.868766	-	-	GO:0005488//binding	GO:0044238//primary metabolic process	gi|525586024|gb|EPS32274.1|/0/putative alpha-mannosidase [Penicillium oxalicum 114-2]
PDE_04088	824	1256.51	422.367	-1.57285	Down	0.833232	-	-	-	-	gi|525582889|gb|EPS29139.1|/1.63102e-20/hypothetical protein PDE_04088 [Penicillium oxalicum 114-2]
PDE_06691	582	150.483	37.79	-1.99353	Down	0.843325	-	-	-	-	gi|525585484|gb|EPS31734.1|/1.84095e-30/hypothetical protein PDE_06691 [Penicillium oxalicum 114-2]
PDE_03876	413	167.757	41.34	-2.02076	Down	0.850485	-	-	-	-	gi|525582680|gb|EPS28930.1|/3.30537e-07/hypothetical protein PDE_03876 [Penicillium oxalicum 114-2]
PDE_03638	367	51.8	710.447	3.7777	Up	0.94541	K02272|1|2e-26|116|ang:ANI_1_336184|cytochrome c oxidase subunit 7c	-	-	-	gi|525582442|gb|EPS28692.1|/4.45567e-31/hypothetical protein PDE_03638 [Penicillium oxalicum 114-2]
PDE_02134	1145	5.51333	65.0033	3.55952	Up	0.848211	K03305|1|1e-30|134|afv:AFLA_064320|proton-dependent oligopeptide transporter, POT family;K04126|2|1e-07|58.5|pcs:Pc21g21380|isopenicillin-N synthase [EC:1.21.3.1]	-	-	-	gi|525580941|gb|EPS27191.1|/0/hypothetical protein PDE_02134 [Penicillium oxalicum 114-2]
PDE_07808	1202	18.5733	80.1933	2.11025	Up	0.813351	K15084|1|1e-123|443|afv:AFLA_002720|solute carrier family 25 (mitochondrial carrier protein), member 16	GO:0016020//membrane	-	GO:0051234//establishment of localization	gi|525586597|gb|EPS32847.1|/1.87227e-155/hypothetical protein PDE_07808 [Penicillium oxalicum 114-2]
PDE_04963	1672	76.2067	311.16	2.02967	Up	0.869187	K00600|1|0.0|570|ang:ANI_1_416144|glycine hydroxymethyltransferase [EC:2.1.2.1]	-	GO:0016742//hydroxymethyl-, formyl- and related transferase activity;GO:0043168//anion binding	GO:0009069//serine family amino acid metabolic process;GO:0006730//one-carbon metabolic process	gi|525583763|gb|EPS30013.1|/0/hypothetical protein PDE_04963 [Penicillium oxalicum 114-2]
PDE_05909	680	254.947	61.1467	-2.05985	Down	0.867536	K02152|1|1e-20|100|pcs:Pc21g12120|V-type H+-transporting ATPase subunit G	-	-	-	gi|525584705|gb|EPS30955.1|/6.13564e-27/hypothetical protein PDE_05909 [Penicillium oxalicum 114-2]
PDE_08105	1015	96.0933	428.757	2.15765	Up	0.883761	-	-	-	-	gi|525586893|gb|EPS33143.1|/8.76578e-60/hypothetical protein PDE_08105 [Penicillium oxalicum 114-2]
PDE_07330	1146	59.14	188.007	1.66858	Up	0.82159	K01803|1|5e-102|197|pcs:Pc21g03400|triosephosphate isomerase (TIM) [EC:5.3.1.1]	-	GO:0016861//intramolecular oxidoreductase activity, interconverting aldoses and ketoses	GO:0006007//glucose catabolic process	gi|525586120|gb|EPS32370.1|/4.56063e-116/hypothetical protein PDE_07330 [Penicillium oxalicum 114-2]
PDE_02153	1707	123.16	338.843	1.46008	Up	0.806999	K00627|1|0.0|685|pcs:Pc20g01630|pyruvate dehydrogenase E2 component (dihydrolipoamide acetyltransferase) [EC:2.3.1.12]	GO:0044444//cytoplasmic part	GO:0016740//transferase activity	GO:0008152//metabolic process	gi|525580960|gb|EPS27210.1|/0/hypothetical protein PDE_02153 [Penicillium oxalicum 114-2]
PDE_02574	2143	14.35	89.19	2.63583	Up	0.849205	K08139|1|5e-36|117|pte:PTT_16999|MFS transporter, SP family, sugar:H+ symporter	GO:0031224//intrinsic component of membrane	GO:0022857//transmembrane transporter activity	GO:0044765//single-organism transport;GO:0044763	gi|700492850|gb|KGO76831.1|/1.07376e-124/Major facilitator superfamily domain, general substrate transporter [Penicillium italicum]
PDE_00508	1530	3419.5	81.6933	-5.38742	Down	0.972048	-	-	-	-	gi|525579324|gb|EPS25574.1|/0/hypothetical protein PDE_00508 [Penicillium oxalicum 114-2]
PDE_03780	1016	99.6767	333.607	1.74282	Up	0.843459	K02958|1|2e-57|194|npa:UCRNP2_4509|small subunit ribosomal protein S15e	GO:0044391//ribosomal subunit	GO:0003676//nucleic acid binding;GO:0005198//structural molecule activity	GO:0010467//gene expression	gi|525582584|gb|EPS28834.1|/1.47455e-56/hypothetical protein PDE_03780 [Penicillium oxalicum 114-2]
PDE_03741	2055	1.74667	52.4867	4.90927	Up	0.844908	-	-	-	-	gi|525582545|gb|EPS28795.1|/0/hypothetical protein PDE_03741 [Penicillium oxalicum 114-2]
PDE_04754	834	12.1133	94.3967	2.96214	Up	0.864335	K17421|1|1e-52|207|afm:AFUA_3G10330|large subunit ribosomal protein L40	-	-	-	gi|525583554|gb|EPS29804.1|/3.22819e-64/hypothetical protein PDE_04754 [Penicillium oxalicum 114-2]
PDE_04627	1544	294.43	84.8567	-1.79482	Down	0.846728	-	-	GO:0003933//GTP cyclohydrolase activity	GO:0006771//riboflavin metabolic process	gi|525583427|gb|EPS29677.1|/0/hypothetical protein PDE_04627 [Penicillium oxalicum 114-2]
PDE_00772	336	538.093	188.847	-1.51064	Down	0.819551	-	-	-	-	gi|525579586|gb|EPS25836.1|/8.27959e-59/hypothetical protein PDE_00772 [Penicillium oxalicum 114-2]
PDE_01480	1657	24.96	392.827	3.9762	Up	0.941973	K10254|1|2e-146|360|ang:ANI_1_1112164|oleate hydratase [EC:4.2.1.53]	-	-	-	gi|525580293|gb|EPS26543.1|/0/hypothetical protein PDE_01480 [Penicillium oxalicum 114-2]
PDE_03822	1546	172.677	41.6267	-2.05249	Down	0.854007	-	-	-	-	gi|525582626|gb|EPS28876.1|/8.80774e-117/hypothetical protein PDE_03822 [Penicillium oxalicum 114-2]
PDE_06355	931	19.7433	132.17	2.74296	Up	0.877393	K07390|1|3e-21|102|pte:PTT_10516|monothiol glutaredoxin	-	-	-	gi|525585150|gb|EPS31400.1|/6.77276e-132/hypothetical protein PDE_06355 [Penicillium oxalicum 114-2]
PDE_07868	653	699.063	9.6	-6.18624	Down	0.973345	-	-	-	-	gi|525586657|gb|EPS32907.1|/3.30739e-27/hypothetical protein PDE_07868 [Penicillium oxalicum 114-2]
PDE_02763	1487	86.5367	397.913	2.20107	Up	0.885261	K00606|1|1e-42|174|wic:J056_003735|3-methyl-2-oxobutanoate hydroxymethyltransferase [EC:2.1.2.11]	GO:0031224//intrinsic component of membrane	-	-	gi|525581569|gb|EPS27819.1|/0/hypothetical protein PDE_02763 [Penicillium oxalicum 114-2]
PDE_00936	3874	274.347	38.3067	-2.84033	Down	0.909118	K10395|1|2e-13|79.3|dsq:DICSQDRAFT_152139|kinesin family member 4/21/27;K20361|3|8e-11|70.9|cdu:CD36_44940|intracellular protein transport protein USO1	-	-	-	gi|525579750|gb|EPS26000.1|/0/hypothetical protein PDE_00936 [Penicillium oxalicum 114-2]
PDE_01030	1226	39.8367	124.863	1.64818	Up	0.80245	K11518|1|6e-150|400|ani:AN6510.2|mitochondrial import receptor subunit TOM40	GO:0031966//mitochondrial membrane	-	GO:0044763	gi|525579844|gb|EPS26094.1|/0/hypothetical protein PDE_01030 [Penicillium oxalicum 114-2]
PDE_06609	714	2081.72	290.44	-2.84146	Down	0.927618	-	-	-	-	gi|525585402|gb|EPS31652.1|/1.30006e-102/hypothetical protein PDE_06609 [Penicillium oxalicum 114-2]
PDE_01860	2023	40.05	134.63	1.74913	Up	0.816417	K15178|1|4e-147|330|pcs:Pc20g05030|RNA polymerase-associated protein RTF1	-	-	-	gi|525580670|gb|EPS26920.1|/0/hypothetical protein PDE_01860 [Penicillium oxalicum 114-2]
PDE_01680	1581	2.99333	56.1	4.22818	Up	0.843662	K03380|1|3e-34|147|pco:PHACADRAFT_149799|phenol 2-monooxygenase [EC:1.14.13.7]	-	GO:0003824//catalytic activity	GO:0008152//metabolic process	gi|525580491|gb|EPS26741.1|/0/hypothetical protein PDE_01680 [Penicillium oxalicum 114-2]
PDE_07727	1536	101.19	733.73	2.85818	Up	0.923726	-	-	-	-	gi|525586517|gb|EPS32767.1|/0/hypothetical protein PDE_07727 [Penicillium oxalicum 114-2]
PDE_02377	1459	11.3567	62.1833	2.45299	Up	0.810032	K15100|1|1e-09|65.5|tre:TRIREDRAFT_121743|solute carrier family 25 (mitochondrial citrate transporter), member 1	GO:0031224//intrinsic component of membrane	GO:0015216//purine nucleotide transmembrane transporter activity	GO:0007005//mitochondrion organization;GO:0015858//nucleoside transport;GO:0006875//cellular metal ion homeostasis	gi|525581184|gb|EPS27434.1|/3.55127e-135/hypothetical protein PDE_02377 [Penicillium oxalicum 114-2]
PDE_07777	501	36.3433	207.94	2.5164	Up	0.887603	-	-	-	-	gi|525586567|gb|EPS32817.1|/1.45336e-100/hypothetical protein PDE_07777 [Penicillium oxalicum 114-2]
PDE_01988	2800	126.953	362.15	1.51229	Up	0.814968	K09235|1|6e-07|57.4|yli:YALI0E17215g|zinc finger protein RME1	-	-	-	gi|525580797|gb|EPS27047.1|/0/Cys2-His2 zinc finger transcription factor AceA [Penicillium oxalicum 114-2]
PDE_07430	530	17.01	176.577	3.37584	Up	0.908293	-	-	-	-	gi|525586220|gb|EPS32470.1|/1.22637e-34/hypothetical protein PDE_07430 [Penicillium oxalicum 114-2]
PDE_08216	1021	100.673	330.333	1.71424	Up	0.840208	K02947|1|1e-41|120|pbl:PAAG_05017|small subunit ribosomal protein S10e	-	-	-	gi|859265814|emb|CEO59887.1|/5.21334e-47/Putative 40S ribosomal protein S10b [Penicillium brasilianum]
PDE_03057	1092	202.373	57.16	-1.82394	Down	0.839365	-	-	-	-	gi|525581861|gb|EPS28111.1|/4.43397e-153/hypothetical protein PDE_03057 [Penicillium oxalicum 114-2]
PDE_03793	568	170.813	605.13	1.82482	Up	0.859011	K02962|1|4e-64|166|pcs:Pc22g20470|small subunit ribosomal protein S17e	GO:0030529//intracellular ribonucleoprotein complex	GO:0005198//structural molecule activity	GO:0010467//gene expression	gi|525582597|gb|EPS28847.1|/1.96088e-64/hypothetical protein PDE_03793 [Penicillium oxalicum 114-2]
PDE_09012	1662	554.44	43.81	-3.6617	Down	0.940474	K03231|1|5e-65|231|pan:PODANSg4470|elongation factor 1-alpha	-	-	-	gi|525587800|gb|EPS34050.1|/0/hypothetical protein PDE_09012 [Penicillium oxalicum 114-2]
PDE_02671	1441	98.7167	404.623	2.03521	Up	0.874276	-	-	-	-	gi|525581477|gb|EPS27727.1|/3.95792e-174/hypothetical protein PDE_02671 [Penicillium oxalicum 114-2]
PDE_05715	942	1188.09	264.09	-2.16954	Down	0.892034	K14688|1|2e-107|389|ani:AN7036.2|solute carrier family 30 (zinc transporter), member 1;K07059|2|2e-18|94.0|cgr:CAGL0J05962g|uncharacterized protein	-	GO:0046914//transition metal ion binding	-	gi|525584513|gb|EPS30763.1|/4.56841e-177/hypothetical protein PDE_05715 [Penicillium oxalicum 114-2]
PDE_04101	493	1235.27	78.3367	-3.979	Down	0.952167	-	-	-	-	gi|525582902|gb|EPS29152.1|/3.15315e-57/hypothetical protein PDE_04101 [Penicillium oxalicum 114-2]
PDE_01057	877	246.583	18.1067	-3.76748	Down	0.928427	K01749|1|1e-20|100|maw:MAC_07960|hydroxymethylbilane synthase [EC:2.5.1.61]	-	-	-	gi|525579871|gb|EPS26121.1|/2.67541e-155/hypothetical protein PDE_01057 [Penicillium oxalicum 114-2]
PDE_04682	953	509.543	2207.61	2.11521	Up	0.889827	-	-	-	-	gi|525583482|gb|EPS29732.1|/4.87635e-40/hypothetical protein PDE_04682 [Penicillium oxalicum 114-2]
PDE_06493	249	1010.38	140.633	-2.84489	Down	0.924754	-	-	-	-	gi|525585288|gb|EPS31538.1|/3.39483e-28/hypothetical protein PDE_06493 [Penicillium oxalicum 114-2]
PDE_04954	1431	32.54	125.397	1.94621	Up	0.831379	-	-	-	-	gi|525583754|gb|EPS30004.1|/0/hypothetical protein PDE_04954 [Penicillium oxalicum 114-2]
PDE_05885	2291	71.7833	1.09	-6.04125	Down	0.886811	K00463|1|2e-11|72.4|cmt:CCM_02833|indoleamine 2,3-dioxygenase [EC:1.13.11.52]	-	-	-	gi|525584682|gb|EPS30932.1|/0/hypothetical protein PDE_05885 [Penicillium oxalicum 114-2]
PDE_06734	1383	136.903	14.5733	-3.23175	Down	0.893921	K15393|1|3e-50|199|aor:AOR_1_4014|beta-cyclopiazonate dehydrogenase [EC:1.21.99.1]	-	-	-	gi|525585526|gb|EPS31776.1|/0/hypothetical protein PDE_06734 [Penicillium oxalicum 114-2]
PDE_08272	884	29.12	101.733	1.80471	Up	0.805617	K11128|1|4e-39|162|ang:ANI_1_1280014|H/ACA ribonucleoprotein complex subunit 1;K17103|3|9e-39|160|ani:AN5661.2|CDP-diacylglycerol---serine O-phosphatidyltransferase [EC:2.7.8.8]	-	GO:0016740//transferase activity	GO:0071704//organic substance metabolic process;GO:0044238//primary metabolic process;GO:0044237//cellular metabolic process	gi|525587060|gb|EPS33310.1|/3.31323e-40/hypothetical protein PDE_08272 [Penicillium oxalicum 114-2]
PDE_09208	967	46.3333	141.92	1.61496	Up	0.803275	K17782|1|2e-35|140|pcs:Pc12g06120|mitochondrial intermembrane space import and assembly protein 40	-	-	-	gi|525587994|gb|EPS34244.1|/6.80163e-71/hypothetical protein PDE_09208 [Penicillium oxalicum 114-2]
PDE_08904	1390	18.7567	235.53	3.65044	Up	0.925057	K00457|1|0.0|377|pcs:Pc12g09060|4-hydroxyphenylpyruvate dioxygenase [EC:1.13.11.27]	-	GO:0043169//cation binding;GO:0016702//oxidoreductase activity, acting on single donors with incorporation of molecular oxygen, incorporation of two atoms of oxygen	GO:0006558//L-phenylalanine metabolic process;GO:0006570//tyrosine metabolic process	gi|525587692|gb|EPS33942.1|/0/hypothetical protein PDE_08904 [Penicillium oxalicum 114-2]
PDE_06887	1480	10.2467	84.7367	3.04783	Up	0.859011	K00450|1|5e-37|67.0|tmn:UCRPA7_5977|gentisate 1,2-dioxygenase [EC:1.13.11.4]	-	-	GO:0008152//metabolic process	gi|525585678|gb|EPS31928.1|/6.24657e-143/hypothetical protein PDE_06887 [Penicillium oxalicum 114-2]
PDE_00723	1519	43.37	210.223	2.27715	Up	0.875522	K02358|1|0.0|619|afv:AFLA_067360|elongation factor Tu	GO:0044464	GO:0017111//nucleoside-triphosphatase activity;GO:0032550;GO:0008135//translation factor activity, RNA binding	GO:0006412//translation;GO:0009154//purine ribonucleotide catabolic process	gi|525579537|gb|EPS25787.1|/0/hypothetical protein PDE_00723 [Penicillium oxalicum 114-2]
PDE_08067	1164	23.1633	118.38	2.35351	Up	0.854866	-	-	-	-	gi|525586855|gb|EPS33105.1|/2.06346e-119/hypothetical protein PDE_08067 [Penicillium oxalicum 114-2]
PDE_00491	757	66.04	190.597	1.52911	Up	0.803478	K02957|1|9e-39|129|pcs:Pc16g14740|small subunit ribosomal protein S15Ae	GO:0030529//intracellular ribonucleoprotein complex	GO:0005198//structural molecule activity	GO:0010467//gene expression	gi|525579307|gb|EPS25557.1|/1.79531e-38/hypothetical protein PDE_00491 [Penicillium oxalicum 114-2]
PDE_02122	267	257.807	83.69	-1.62316	Down	0.823864	-	-	GO:0046914//transition metal ion binding;GO:0016491//oxidoreductase activity;GO:0046906//tetrapyrrole binding	GO:0044710	gi|525580929|gb|EPS27179.1|/3.94528e-48/hypothetical protein PDE_02122 [Penicillium oxalicum 114-2]
PDE_03835	231	30.41	128.68	2.08117	Up	0.842988	-	-	-	-	gi|525582639|gb|EPS28889.1|/1.49457e-31/hypothetical protein PDE_03835 [Penicillium oxalicum 114-2]
PDE_08253	2554	73.05	11.2167	-2.70324	Down	0.835456	-	-	-	GO:0010467//gene expression	gi|525587041|gb|EPS33291.1|/0/hypothetical protein PDE_08253 [Penicillium oxalicum 114-2]
PDE_01461	3463	5.48333	55.71	3.34481	Up	0.827521	K14554|1|0.0|812|pcs:Pc14g00830|U3 small nucleolar RNA-associated protein 21	GO:0030684//preribosome	-	GO:0042254//ribosome biogenesis	gi|525580274|gb|EPS26524.1|/0/hypothetical protein PDE_01461 [Penicillium oxalicum 114-2]
PDE_01451	5826	16.4833	92.99	2.49607	Up	0.846795	K00667|1|0.0|2978|pcs:Pc14g00750|fatty acid synthase subunit alpha, fungi type [EC:2.3.1.86]	GO:0043234//protein complex;GO:0043231//intracellular membrane-bounded organelle;GO:0044444//cytoplasmic part	GO:0046872//metal ion binding;GO:0036094//small molecule binding;GO:0016780//phosphotransferase activity, for other substituted phosphate groups;GO:0004312//fatty acid synthase activity	GO:0006631//fatty acid metabolic process;GO:0043170	gi|525580264|gb|EPS26514.1|/0/hypothetical protein PDE_01451 [Penicillium oxalicum 114-2]
PDE_00667	543	100.917	0.986667	-6.67639	Down	0.918621	-	-	-	-	gi|525579481|gb|EPS25731.1|/3.80167e-29/hypothetical protein PDE_00667 [Penicillium oxalicum 114-2]
PDE_01906	3839	65.6733	6.66667	-3.30027	Down	0.843678	K08803|1|3e-17|92.0|fgr:FGSG_07816|death-associated protein kinase [EC:2.7.11.1];K20032|4|7e-13|77.8|cput:CONPUDRAFT_157779|palmitoyltransferase ZDHHC13/17 [EC:2.3.1.225];K16726|5|4e-11|72.0|pfj:MYCFIDRAFT_162040|ankyrin repeat domain-containing protein 17	-	-	-	gi|525580716|gb|EPS26966.1|/0/hypothetical protein PDE_01906 [Penicillium oxalicum 114-2]
PDE_03255	444	1045.72	213.437	-2.29261	Down	0.898807	K03626|1|3e-08|57.4|ppl:POSPLDRAFT_97401|nascent polypeptide-associated complex subunit alpha	-	-	-	gi|525582059|gb|EPS28309.1|/5.01535e-72/hypothetical protein PDE_03255 [Penicillium oxalicum 114-2]
PDE_08756	601	7.61667	288.103	5.24128	Up	0.950364	K14686|1|2e-55|215|nhe:NECHADRAFT_102541|solute carrier family 31 (copper transporter), member 1	GO:0031224//intrinsic component of membrane	GO:0022890//inorganic cation transmembrane transporter activity	GO:0006825//copper ion transport	gi|525587544|gb|EPS33794.1|/8.49907e-94/hypothetical protein PDE_08756 [Penicillium oxalicum 114-2]
PDE_06091	2212	2.2	65.9967	4.90682	Up	0.868227	K00521|1|4e-91|233|afm:AFUA_4G03940|ferric-chelate reductase [EC:1.16.1.7]	-	-	-	gi|525584886|gb|EPS31136.1|/0/hypothetical protein PDE_06091 [Penicillium oxalicum 114-2]
PDE_05368	438	266.19	72.84	-1.86965	Down	0.852288	-	-	-	-	gi|525584167|gb|EPS30417.1|/1.05189e-69/hypothetical protein PDE_05368 [Penicillium oxalicum 114-2]
PDE_02785	1500	261.173	1690.53	2.6944	Up	0.920811	K05863|1|4e-132|472|nfi:NFIA_019360|solute carrier family 25 (mitochondrial adenine nucleotide translocator), member 4/5/6/31	GO:0019866//organelle inner membrane;GO:0031224//intrinsic component of membrane	-	GO:0051234//establishment of localization;GO:0044763	gi|525581591|gb|EPS27841.1|/1.66305e-138/hypothetical protein PDE_02785 [Penicillium oxalicum 114-2]
PDE_03465	845	20.8967	84.2233	2.01095	Up	0.81052	-	-	-	-	gi|816345215|gb|KKK21830.1|/2.9632e-47/hypothetical protein AOCH_003209 [Aspergillus ochraceoroseus]
PDE_06303	1441	60.11	5.28	-3.509	Down	0.83918	-	-	-	-	gi|525585098|gb|EPS31348.1|/0/hypothetical protein PDE_06303 [Penicillium oxalicum 114-2]
PDE_02554	473	20.5867	213.883	3.37704	Up	0.916498	K17417|1|2e-38|139|pcs:Pc14g01840|small subunit ribosomal protein YMR-31	-	-	-	gi|525581361|gb|EPS27611.1|/8.79955e-49/hypothetical protein PDE_02554 [Penicillium oxalicum 114-2]
PDE_05020	717	11.4533	64.6667	2.49725	Up	0.815844	K00799|1|5e-87|320|pcs:Pc22g23120|glutathione S-transferase [EC:2.5.1.18]	-	-	-	gi|525583820|gb|EPS30070.1|/3.4213e-135/hypothetical protein PDE_05020 [Penicillium oxalicum 114-2]
PDE_07879	333	81.3767	14.86	-2.45318	Down	0.834462	-	-	-	-	gi|525586668|gb|EPS32918.1|/1.20434e-41/hypothetical protein PDE_07879 [Penicillium oxalicum 114-2]
PDE_05414	1040	72.11	546.157	2.92104	Up	0.922412	-	-	-	-	gi|525584213|gb|EPS30463.1|/1.13844e-115/hypothetical protein PDE_05414 [Penicillium oxalicum 114-2]
PDE_09496	780	36.29	157.663	2.1192	Up	0.854984	K20367|1|8e-07|54.7|gtr:GLOTRDRAFT_121678|endoplasmic reticulum-Golgi intermediate compartment protein 3;K00079|2|5e-06|52.0|bsc:COCSADRAFT_105489|carbonyl reductase 1 [EC:1.1.1.184 1.1.1.189 1.1.1.197]	-	GO:0036094//small molecule binding;GO:0003824//catalytic activity	GO:0044710	gi|525588282|gb|EPS34532.1|/9.59936e-145/hypothetical protein PDE_09496 [Penicillium oxalicum 114-2]
PDE_09947	1230	270.303	11.1467	-4.5999	Down	0.942125	K01046|1|5e-39|111|afm:AFUA_5G02040|triacylglycerol lipase [EC:3.1.1.3]	-	GO:0052689//carboxylic ester hydrolase activity	GO:0006629//lipid metabolic process	gi|525588732|gb|EPS34982.1|/1.07825e-72/hypothetical protein PDE_09947 [Penicillium oxalicum 114-2]
PDE_08613	1202	688.53	227.82	-1.59563	Down	0.835001	-	-	-	-	gi|525587401|gb|EPS33651.1|/4.26114e-161/hypothetical protein PDE_08613 [Penicillium oxalicum 114-2]
PDE_08156	961	1402.28	76.8333	-4.1899	Down	0.955789	-	-	GO:0016491//oxidoreductase activity	-	gi|525586944|gb|EPS33194.1|/8.45619e-94/hypothetical protein PDE_08156 [Penicillium oxalicum 114-2]
PDE_06658	2130	27.4667	98.0533	1.83588	Up	0.807134	K01687|1|0.0|879|pcs:Pc22g22710|dihydroxy-acid dehydratase [EC:4.2.1.9]	-	GO:0016836//hydro-lyase activity	GO:0008652//cellular amino acid biosynthetic process	gi|525585451|gb|EPS31701.1|/0/hypothetical protein PDE_06658 [Penicillium oxalicum 114-2]
PDE_09901	1982	286.573	47.0167	-2.60766	Down	0.900981	K05535|1|9e-16|86.3|bcom:BAUCODRAFT_35192|alpha 1,2-mannosyltransferase [EC:2.4.1.-];K05538|2|1e-14|82.8|lel:LELG_03512|alpha 1,3-mannosyltransferase [EC:2.4.1.-]	-	-	-	gi|525588686|gb|EPS34936.1|/0/putative alpha-mannosyltransferase [Penicillium oxalicum 114-2]
PDE_00780	984	184.13	541.053	1.55505	Up	0.827521	K02865|1|2e-60|233|afv:AFLA_068000|large subunit ribosomal protein L10Ae	GO:0044391//ribosomal subunit	GO:0003676//nucleic acid binding;GO:0016407//acetyltransferase activity;GO:0005198//structural molecule activity	GO:0010467//gene expression	gi|525579594|gb|EPS25844.1|/7.284e-64/hypothetical protein PDE_00780 [Penicillium oxalicum 114-2]
PDE_06528	2965	24.6267	91.0567	1.88654	Up	0.806173	-	-	-	-	gi|525585323|gb|EPS31573.1|/0/hypothetical protein PDE_06528 [Penicillium oxalicum 114-2]
PDE_06278	201	638.013	76.2533	-3.06471	Down	0.928579	-	-	-	-	gi|525585073|gb|EPS31323.1|/1.33228e-32/hypothetical protein PDE_06278 [Penicillium oxalicum 114-2]
PDE_09157	1316	30.2933	113.813	1.9096	Up	0.822584	K00854|1|1e-43|178|ela:UCREL1_8232|xylulokinase [EC:2.7.1.17]	-	-	GO:0044765//single-organism transport	gi|225562861|gb|EEH11140.1|/2.34469e-100/mitochondrial metal transporter 2 [Histoplasma capsulatum G186AR]
PDE_00397	853	57.8667	287.003	2.31026	Up	0.88607	K02140|1|3e-37|116|ani:AN0943.2|F-type H+-transporting ATPase subunit g	GO:0005753//mitochondrial proton-transporting ATP synthase complex	GO:0015077//monovalent inorganic cation transmembrane transporter activity	GO:0006754//ATP biosynthetic process	gi|525579214|gb|EPS25464.1|/8.19568e-51/hypothetical protein PDE_00397 [Penicillium oxalicum 114-2]
PDE_03874	1790	17.36	91.9367	2.40487	Up	0.841117	K04709|1|6e-135|199|pcs:Pc22g16960|Acyl-CoA-dependent ceramide synthase [EC:2.3.1.24]	-	-	-	gi|525582678|gb|EPS28928.1|/0/hypothetical protein PDE_03874 [Penicillium oxalicum 114-2]
PDE_09346	707	102.363	280.99	1.45682	Up	0.803124	-	-	-	-	gi|525588132|gb|EPS34382.1|/1.84843e-103/hypothetical protein PDE_09346 [Penicillium oxalicum 114-2]
PDE_04535	4738	42.36	155.823	1.87914	Up	0.835743	K01196|1|0.0|2492|pcs:Pc22g22120|glycogen debranching enzyme [EC:2.4.1.25 3.2.1.33]	GO:0044424	GO:0004133//glycogen debranching enzyme activity	GO:0005977//glycogen metabolic process	gi|525583335|gb|EPS29585.1|/0/putative glycogen debranching enzyme [Penicillium oxalicum 114-2]
PDE_01096	987	461.177	119.74	-1.94541	Down	0.868463	-	-	-	-	gi|525579910|gb|EPS26160.1|/2.07664e-151/hypothetical protein PDE_01096 [Penicillium oxalicum 114-2]
PDE_03439	2208	32.57	163.55	2.32812	Up	0.86912	K00521|1|2e-179|630|cpw:CPC735_011850|ferric-chelate reductase [EC:1.16.1.7]	-	-	-	gi|525582243|gb|EPS28493.1|/0/hypothetical protein PDE_03439 [Penicillium oxalicum 114-2]
PDE_06551	810	84.3067	21.3333	-1.98254	Down	0.807993	-	-	-	-	gi|525585346|gb|EPS31596.1|/1.29871e-131/hypothetical protein PDE_06551 [Penicillium oxalicum 114-2]
PDE_06598	982	13.8533	105.48	2.92866	Up	0.871226	-	GO:0031224//intrinsic component of membrane	-	GO:0050896//response to stimulus	gi|525585392|gb|EPS31642.1|/1.05309e-155/hypothetical protein PDE_06598 [Penicillium oxalicum 114-2]
PDE_05640	1416	45.9467	281.717	2.61621	Up	0.901132	K17989|1|2e-157|556|pcs:Pc13g07300|L-serine/L-threonine ammonia-lyase [EC:4.3.1.17 4.3.1.19]	-	GO:0016829//lyase activity	-	gi|525584438|gb|EPS30688.1|/0/hypothetical protein PDE_05640 [Penicillium oxalicum 114-2]
PDE_03955	547	85.61	6.49	-3.72149	Down	0.87473	-	-	GO:0003723//RNA binding	-	gi|525582759|gb|EPS29009.1|/1.01157e-53/hypothetical protein PDE_03955 [Penicillium oxalicum 114-2]
PDE_06062	1110	214.743	16.3533	-3.71496	Down	0.923153	K03417|1|3e-150|361|afm:AFUA_2G00540|methylisocitrate lyase [EC:4.1.3.30]	-	-	-	gi|525584857|gb|EPS31107.1|/3.05557e-172/hypothetical protein PDE_06062 [Penicillium oxalicum 114-2]
PDE_07866	543	92.3333	15.0967	-2.61262	Down	0.850906	-	-	-	-	gi|525586655|gb|EPS32905.1|/1.61498e-104/hypothetical protein PDE_07866 [Penicillium oxalicum 114-2]
PDE_04009	1725	165.927	42.8267	-1.95396	Down	0.844504	-	-	-	-	gi|525582812|gb|EPS29062.1|/0/hypothetical protein PDE_04009 [Penicillium oxalicum 114-2]
PDE_00082	948	105.4	24.3467	-2.11408	Down	0.833232	-	-	-	-	gi|525578901|gb|EPS25151.1|/7.06524e-178/hypothetical protein PDE_00082 [Penicillium oxalicum 114-2]
PDE_05039	603	405.163	121.453	-1.7381	Down	0.846223	-	-	GO:0003824//catalytic activity	-	gi|525583839|gb|EPS30089.1|/1.02179e-106/hypothetical protein PDE_05039 [Penicillium oxalicum 114-2]
PDE_06050	1500	5.74333	429.177	6.22354	Up	0.967533	-	-	-	-	gi|525584845|gb|EPS31095.1|/0/hypothetical protein PDE_06050 [Penicillium oxalicum 114-2]
PDE_09574	834	17.6467	77.5567	2.13586	Up	0.812711	-	-	-	-	gi|525588360|gb|EPS34610.1|/6.42959e-105/hypothetical protein PDE_09574 [Penicillium oxalicum 114-2]
PDE_04677	1544	19.5	116.877	2.58344	Up	0.865194	K02867|1|2e-103|377|ztr:MYCGRDRAFT_109911|large subunit ribosomal protein L11	-	-	-	gi|525583477|gb|EPS29727.1|/2.81137e-165/hypothetical protein PDE_04677 [Penicillium oxalicum 114-2]
PDE_00230	2091	164.49	616.213	1.90543	Up	0.867772	K03034|1|3e-16|87.8|clu:CLUG_01409|26S proteasome regulatory subunit N4	-	-	-	gi|525579047|gb|EPS25297.1|/0/hypothetical protein PDE_00230 [Penicillium oxalicum 114-2]
PDE_09598	1003	56.94	209.493	1.87939	Up	0.846374	-	-	-	-	gi|525588384|gb|EPS34634.1|/2.04142e-129/hypothetical protein PDE_09598 [Penicillium oxalicum 114-2]
PDE_09237	5474	53.8133	6.89333	-2.96469	Down	0.813132	K15415|1|0.0|2077|ani:AN0150.2|monodictyphenone polyketide synthase	-	GO:0003824//catalytic activity	-	gi|525588023|gb|EPS34273.1|/0/hypothetical protein PDE_09237 [Penicillium oxalicum 114-2]
PDE_01718	1113	77.7367	5.76333	-3.75362	Down	0.867486	K00787|1|2e-79|296|ang:ANI_1_1456024|farnesyl diphosphate synthase [EC:2.5.1.1 2.5.1.10]	-	-	-	gi|525580529|gb|EPS26779.1|/0/hypothetical protein PDE_01718 [Penicillium oxalicum 114-2]
PDE_02390	1128	27.9	113.083	2.01905	Up	0.831497	K11274|1|6e-84|311|ani:AN5139.2|chromosome transmission fidelity protein 4	-	-	-	gi|525581197|gb|EPS27447.1|/1.53939e-180/hypothetical protein PDE_02390 [Penicillium oxalicum 114-2]
PDE_01383	2098	17.0133	170.2	3.32249	Up	0.905833	K20046|1|4e-58|127|pno:SNOG_15217|actin cytoskeleton-regulatory complex protein SLA1	-	-	-	gi|525580196|gb|EPS26446.1|/0/hypothetical protein PDE_01383 [Penicillium oxalicum 114-2]
PDE_08354	1211	28.28	243.393	3.10544	Up	0.913853	K00384|1|4e-147|521|pcs:Pc22g02940|thioredoxin reductase (NADPH) [EC:1.8.1.9]	GO:0044424	GO:0016209//antioxidant activity;GO:0003824//catalytic activity;GO:0000166//nucleotide binding	GO:0006801//superoxide metabolic process;GO:0044710	gi|525587142|gb|EPS33392.1|/1.26136e-175/hypothetical protein PDE_08354 [Penicillium oxalicum 114-2]
PDE_06813	1381	962.257	9.04667	-6.73289	Down	0.980253	K01046|1|9e-51|201|afm:AFUA_5G02040|triacylglycerol lipase [EC:3.1.1.3];K05757|4|4e-07|57.0|afv:AFLA_037780|actin related protein 2/3 complex, subunit 1A/1B	-	GO:0016787//hydrolase activity	-	gi|525585605|gb|EPS31855.1|/2.02193e-95/hypothetical protein PDE_06813 [Penicillium oxalicum 114-2]
PDE_02938	602	9.6	72.0433	2.90776	Up	0.841454	K09481|1|5e-17|84.3|pcs:Pc16g09660|protein transport protein SEC61 subunit beta	-	-	-	gi|525581743|gb|EPS27993.1|/1.50071e-23/hypothetical protein PDE_02938 [Penicillium oxalicum 114-2]
PDE_00203	509	4.98667	117.183	4.55455	Up	0.906844	K10389|1|9e-13|73.2|fpu:FPSE_03892|tubulin gamma	-	-	-	gi|525579020|gb|EPS25270.1|/1.6894e-71/hypothetical protein PDE_00203 [Penicillium oxalicum 114-2]
PDE_06160	787	160.703	54.7767	-1.55277	Down	0.800799	K12833|1|4e-39|91.3|ang:ANI_1_3332024|pre-mRNA branch site protein p14	-	GO:0036094//small molecule binding;GO:0097159//organic cyclic compound binding	-	gi|525584955|gb|EPS31205.1|/4.64244e-40/hypothetical protein PDE_06160 [Penicillium oxalicum 114-2]
PDE_04151	1734	523.577	66.3533	-2.98016	Down	0.923844	K01182|1|0.0|758|act:ACLA_008120|oligo-1,6-glucosidase [EC:3.2.1.10]	GO:0043231//intracellular membrane-bounded organelle	GO:0004558//alpha-1,4-glucosidase activity;GO:0003676//nucleic acid binding;GO:0046914//transition metal ion binding;GO:0003700//transcription factor activity, sequence-specific DNA binding	GO:0006366//transcription from RNA polymerase II promoter	gi|525582952|gb|EPS29202.1|/0/putative alpha-glucosidase [Penicillium oxalicum 114-2]
PDE_09378	2539	45.0333	2.13	-4.40207	Down	0.820073	K18477|1|5e-22|89.0|cthr:CTHT_0057220|type IV protein arginine methyltransferase [EC:2.1.1.322]	-	-	-	gi|525588164|gb|EPS34414.1|/0/hypothetical protein PDE_09378 [Penicillium oxalicum 114-2]
PDE_02227	466	5.14667	93.3333	4.18068	Up	0.88858	-	-	-	-	gi|525581034|gb|EPS27284.1|/5.40231e-64/hypothetical protein PDE_02227 [Penicillium oxalicum 114-2]
PDE_04873	1942	75.77	557.3	2.87876	Up	0.921469	K01568|1|0.0|707|pcs:Pc13g09300|pyruvate decarboxylase [EC:4.1.1.1]	-	GO:0046872//metal ion binding;GO:0016831//carboxy-lyase activity;GO:0019842//vitamin binding	-	gi|525583673|gb|EPS29923.1|/0/hypothetical protein PDE_04873 [Penicillium oxalicum 114-2]
PDE_04219	1657	49.74	195.22	1.97262	Up	0.851968	K01915|1|0.0|440|pcs:Pc20g13560|glutamine synthetase [EC:6.3.1.2]	-	GO:0016211;GO:0032550	GO:0006541//glutamine metabolic process	gi|525583020|gb|EPS29270.1|/0/hypothetical protein PDE_04219 [Penicillium oxalicum 114-2]
PDE_04327	1113	95.35	350.653	1.87874	Up	0.858691	K02866|1|3e-108|291|ang:ANI_1_628104|large subunit ribosomal protein L10e	GO:0030529//intracellular ribonucleoprotein complex	GO:0005198//structural molecule activity	GO:0010467//gene expression	gi|525583128|gb|EPS29378.1|/1.15771e-111/hypothetical protein PDE_04327 [Penicillium oxalicum 114-2]
PDE_02472	1807	67.3933	253.103	1.90905	Up	0.854478	K17775|1|0.0|503|act:ACLA_049180|mitochondrial distribution and morphology protein 34	-	-	-	gi|525581279|gb|EPS27529.1|/0/hypothetical protein PDE_02472 [Penicillium oxalicum 114-2]
PDE_01332	2565	22.2467	117.127	2.39641	Up	0.856938	K07300|1|4e-159|562|act:ACLA_055230|Ca2+:H+ antiporter	-	-	-	gi|525580146|gb|EPS26396.1|/0/hypothetical protein PDE_01332 [Penicillium oxalicum 114-2]
PDE_01330	498	291.507	3.23667	-6.49288	Down	0.962158	K01167|1|1e-44|179|afm:AFUA_4G03230|ribonuclease T1 [EC:3.1.27.3];K16639|2|6e-06|50.4|mgl:MGL_3972|ribonuclease&#160;clavin/mitogillin [EC:3.1.27.-]	-	GO:0004540//ribonuclease activity;GO:0004519//endonuclease activity;GO:0003676//nucleic acid binding	-	gi|525580144|gb|EPS26394.1|/1.93648e-65/hypothetical protein PDE_01330 [Penicillium oxalicum 114-2]
PDE_00262	880	42.9433	162.49	1.91984	Up	0.841134	K16743|1|3e-15|82.8|bsc:COCSADRAFT_167813|abnormal spindle-like microcephaly-associated protein	-	GO:0016491//oxidoreductase activity	GO:0008152//metabolic process	gi|525579079|gb|EPS25329.1|/9.8076e-107/hypothetical protein PDE_00262 [Penicillium oxalicum 114-2]
PDE_02239	1008	8.70333	53.3933	2.61702	Up	0.800259	K00213|1|2e-08|60.8|afv:AFLA_065740|7-dehydrocholesterol reductase [EC:1.3.1.21]	-	GO:0036094//small molecule binding	-	gi|525581046|gb|EPS27296.1|/1.06041e-174/hypothetical protein PDE_02239 [Penicillium oxalicum 114-2]
PDE_06729	258	11.18	72.2067	2.69121	Up	0.83426	-	-	-	-	gi|525585521|gb|EPS31771.1|/7.73196e-41/hypothetical protein PDE_06729 [Penicillium oxalicum 114-2]
PDE_09521	1418	138.053	42.8633	-1.68741	Down	0.811329	K19996|1|4e-120|260|pcs:Pc21g01230|phosphatidylinositol transfer protein SFH5	GO:0016020//membrane;GO:0043231//intracellular membrane-bounded organelle	-	-	gi|525588307|gb|EPS34557.1|/0/hypothetical protein PDE_09521 [Penicillium oxalicum 114-2]
PDE_08418	459	9.36	115.58	3.62624	Up	0.893264	-	-	-	-	gi|525587206|gb|EPS33456.1|/2.14558e-70/hypothetical protein PDE_08418 [Penicillium oxalicum 114-2]
PDE_07011	828	89.88	296.513	1.72202	Up	0.839214	-	-	-	-	gi|525585802|gb|EPS32052.1|/9.32265e-157/hypothetical protein PDE_07011 [Penicillium oxalicum 114-2]
PDE_01411	1618	3.76667	53.55	3.82953	Up	0.833064	K00697|1|2e-163|292|pcs:Pc19g00140|trehalose 6-phosphate synthase [EC:2.4.1.15]	-	-	-	gi|525580224|gb|EPS26474.1|/0/putative alpha,alpha-trehalose-phosphate synthase [UDP-forming] [Penicillium oxalicum 114-2]
PDE_01389	1509	28.1833	107.497	1.93138	Up	0.820865	K00045|1|0.0|882|afv:AFLA_040380|mannitol 2-dehydrogenase [EC:1.1.1.67]	-	GO:0000166//nucleotide binding;GO:0048037//cofactor binding;GO:0016616//oxidoreductase activity, acting on the CH-OH group of donors, NAD or NADP as acceptor	GO:0006059//hexitol metabolic process	gi|525580202|gb|EPS26452.1|/0/hypothetical protein PDE_01389 [Penicillium oxalicum 114-2]
PDE_05528	502	257.61	61.1567	-2.07461	Down	0.868261	-	-	-	-	gi|525584326|gb|EPS30576.1|/9.4354e-57/hypothetical protein PDE_05528 [Penicillium oxalicum 114-2]
PDE_02771	2782	0.533333	156.82	8.19986	Up	0.951156	K01694|1|0.0|691|bcom:BAUCODRAFT_527158|tryptophan synthase [EC:4.2.1.20]	-	-	GO:0008152//metabolic process	gi|525581577|gb|EPS27827.1|/0/hypothetical protein PDE_02771 [Penicillium oxalicum 114-2]
PDE_07286	930	71.8567	420.957	2.55048	Up	0.905007	K00411|1|2e-69|224|pcs:Pc21g10160|ubiquinol-cytochrome c reductase iron-sulfur subunit [EC:1.10.2.2]	GO:0043231//intracellular membrane-bounded organelle;GO:0044425	GO:0043169//cation binding;GO:0016491//oxidoreductase activity;GO:0051536//iron-sulfur cluster binding;GO:0015078//hydrogen ion transmembrane transporter activity	GO:0044710;GO:0006091//generation of precursor metabolites and energy	gi|296815502|ref|XP_002848088.1|/8.5019e-85/ubiquinol-cytochrome c reductase iron-sulfur subunit [Arthroderma otae CBS 113480]
PDE_04487	960	6.89	126.217	4.19525	Up	0.907029	K17732|1|9e-12|71.6|cci:CC1G_15045|mitochondrial-processing peptidase subunit beta [EC:3.4.24.64];K03686|2|7e-11|68.6|maw:MAC_01367|molecular chaperone DnaJ;K20367|3|1e-09|64.3|gtr:GLOTRDRAFT_121678|endoplasmic reticulum-Golgi intermediate compartment protein 3;K11153|4|2e-08|60.5|psq:PUNSTDRAFT_55413|retinol dehydrogenase 12 [EC:1.1.1.300];K00218|5|8e-08|58.5|yli:YALI0D09427g|protochlorophyllide…	-	-	GO:0008152//metabolic process	gi|525583287|gb|EPS29537.1|/8.00271e-169/hypothetical protein PDE_04487 [Penicillium oxalicum 114-2]
PDE_07282	934	80.2367	236.337	1.55851	Up	0.813722	K00799|1|8e-99|267|pcs:Pc21g10100|glutathione S-transferase [EC:2.5.1.18]	-	-	-	gi|525586072|gb|EPS32322.1|/5.4206e-123/hypothetical protein PDE_07282 [Penicillium oxalicum 114-2]
PDE_09232	446	116.513	4.07667	-4.83696	Down	0.909759	-	-	-	-	gi|525588018|gb|EPS34268.1|/1.1904e-66/hypothetical protein PDE_09232 [Penicillium oxalicum 114-2]
PDE_01345	1263	970.163	2865.33	1.5624	Up	0.833704	K05916|1|6e-163|574|pcs:Pc12g14620|nitric oxide dioxygenase [EC:1.14.12.17]	-	GO:0046914//transition metal ion binding;GO:0003824//catalytic activity;GO:0022892//substrate-specific transporter activity;GO:0046906//tetrapyrrole binding	GO:0044710;GO:0015669	gi|525580159|gb|EPS26409.1|/0/hypothetical protein PDE_01345 [Penicillium oxalicum 114-2]
PDE_08446	1764	59.9467	181.18	1.59567	Up	0.812003	-	-	-	-	gi|525587234|gb|EPS33484.1|/0/hypothetical protein PDE_08446 [Penicillium oxalicum 114-2]
PDE_00894	1032	106.887	25.2167	-2.08363	Down	0.832407	-	-	-	-	gi|525579708|gb|EPS25958.1|/9.03721e-28/hypothetical protein PDE_00894 [Penicillium oxalicum 114-2]
PDE_08932	2087	106.36	28.4867	-1.9006	Down	0.817664	-	-	-	-	gi|525587720|gb|EPS33970.1|/0/hypothetical protein PDE_08932 [Penicillium oxalicum 114-2]
PDE_02205	1449	113.66	896.957	2.98031	Up	0.928478	K00507|1|0.0|858|nfi:NFIA_027160|stearoyl-CoA desaturase (Delta-9 desaturase) [EC:1.14.19.1]	GO:0043231//intracellular membrane-bounded organelle;GO:0031224//intrinsic component of membrane	GO:0046906//tetrapyrrole binding;GO:0046914//transition metal ion binding;GO:0016215//acyl-CoA desaturase activity	GO:0006631//fatty acid metabolic process	gi|525581012|gb|EPS27262.1|/0/hypothetical protein PDE_02205 [Penicillium oxalicum 114-2]
PDE_00322	1119	107.27	368.387	1.77997	Up	0.849643	K13993|1|8e-36|151|aje:HCAG_02306|HSP20 family protein	-	-	-	gi|525579139|gb|EPS25389.1|/5.60804e-167/hypothetical protein PDE_00322 [Penicillium oxalicum 114-2]
PDE_06865	1031	171.657	44.1933	-1.95763	Down	0.846543	-	GO:0030529//intracellular ribonucleoprotein complex	GO:0008135//translation factor activity, RNA binding	GO:0006412//translation	gi|525585656|gb|EPS31906.1|/6.02458e-56/hypothetical protein PDE_06865 [Penicillium oxalicum 114-2]
PDE_07205	2835	95.9867	4.78667	-4.32574	Down	0.892034	K00804|1|3e-103|377|act:ACLA_022310|geranylgeranyl diphosphate synthase, type III [EC:2.5.1.1 2.5.1.10 2.5.1.29]	-	GO:0003824//catalytic activity	-	gi|525585995|gb|EPS32245.1|/0/hypothetical protein PDE_07205 [Penicillium oxalicum 114-2]
PDE_09761	1312	513.95	17.3267	-4.89056	Down	0.956413	K00457|1|3e-161|378|ang:ANI_1_230064|4-hydroxyphenylpyruvate dioxygenase [EC:1.13.11.27]	-	GO:0016702//oxidoreductase activity, acting on single donors with incorporation of molecular oxygen, incorporation of two atoms of oxygen	GO:0044710	gi|525588547|gb|EPS34797.1|/0/hypothetical protein PDE_09761 [Penicillium oxalicum 114-2]
PDE_01523	1168	159.983	48.5767	-1.71959	Down	0.820899	-	-	-	-	gi|525580336|gb|EPS26586.1|/9.21851e-35/hypothetical protein PDE_01523 [Penicillium oxalicum 114-2]
PDE_07924	1772	56.2067	167.367	1.5742	Up	0.804606	K01648|1|8e-171|407|act:ACLA_084390|ATP citrate (pro-S)-lyase [EC:2.3.3.8]	-	GO:0032550;GO:0004774//succinate-CoA ligase activity	-	gi|525586713|gb|EPS32963.1|/0/hypothetical protein PDE_07924 [Penicillium oxalicum 114-2]
PDE_04292	1288	407.847	83.2033	-2.29331	Down	0.890956	K01792|1|2e-29|130|ani:AN1657.2|glucose-6-phosphate 1-epimerase [EC:5.1.3.15];K18622|3|5e-08|59.7|spo:SPBC1289.14|adducin	-	GO:0043169//cation binding	-	gi|525583093|gb|EPS29343.1|/5.97015e-62/hypothetical protein PDE_04292 [Penicillium oxalicum 114-2]
PDE_08026	1248	2.92667	49.12	4.06898	Up	0.826459	K01760|1|9e-143|507|afm:AFUA_7G01590|cystathionine beta-lyase [EC:4.4.1.8];K01739|3|5e-92|338|pic:PICST_59680|cystathionine gamma-synthase [EC:2.5.1.48]	GO:0043231//intracellular membrane-bounded organelle	GO:0043168//anion binding	-	gi|525586814|gb|EPS33064.1|/0/hypothetical protein PDE_08026 [Penicillium oxalicum 114-2]
PDE_08966	1359	27.3667	183.297	2.74369	Up	0.891714	K17218|1|0.0|682|tre:TRIREDRAFT_76215|sulfide:quinone oxidoreductase [EC:1.8.5.4]	-	GO:0003824//catalytic activity	GO:0044710	gi|525587754|gb|EPS34004.1|/0/hypothetical protein PDE_08966 [Penicillium oxalicum 114-2]
PDE_07945	1641	9451.11	3566.97	-1.40579	Down	0.810436	K01225|1|0.0|722|pcs:Pc20g01970|cellulose 1,4-beta-cellobiosidase [EC:3.2.1.91]	-	GO:0004553//hydrolase activity, hydrolyzing O-glycosyl compounds;GO:0030247//polysaccharide binding	GO:0030243//cellulose metabolic process	gi|259155464|gb|ACV95805.1|/0/cellobiohydrolase [Penicillium decumbens]
PDE_09748	1882	116.96	5.95667	-4.29537	Down	0.903542	K17645|1|3e-16|68.6|ani:AN7818.2|averantin hydroxylase [EC:1.14.13.174];K07824|3|6e-15|60.5|psq:PUNSTDRAFT_101387|benzoate 4-monooxygenase [EC:1.14.13.12]	-	GO:0046872//metal ion binding;GO:0016491//oxidoreductase activity	-	gi|525588534|gb|EPS34784.1|/0/hypothetical protein PDE_09748 [Penicillium oxalicum 114-2]
PDE_00188	469	2370.66	643.303	-1.88172	Down	0.870451	-	-	-	-	gi|525579005|gb|EPS25255.1|/2.91434e-19/hypothetical protein PDE_00188 [Penicillium oxalicum 114-2]
PDE_04229	1399	26	130.303	2.32529	Up	0.858758	K15110|1|7e-112|401|ang:ANI_1_206074|solute carrier family 25 (mitochondrial 2-oxodicarboxylate transporter), member 21	-	-	-	gi|525583030|gb|EPS29280.1|/1.65346e-125/hypothetical protein PDE_04229 [Penicillium oxalicum 114-2]
PDE_06955	1424	106.097	8.3	-3.67612	Down	0.889203	-	-	GO:0003824//catalytic activity	GO:0044710	gi|525585746|gb|EPS31996.1|/0/hypothetical protein PDE_06955 [Penicillium oxalicum 114-2]
PDE_03760	2351	72.15	324.663	2.16987	Up	0.880375	K04043|1|0.0|536|pcs:Pc22g19990|molecular chaperone DnaK	GO:0043231//intracellular membrane-bounded organelle	GO:0032550;GO:0005515//protein binding	GO:0050896//response to stimulus;GO:0006457//protein folding;GO:0006605//protein targeting	gi|525582564|gb|EPS28814.1|/0/hypothetical protein PDE_03760 [Penicillium oxalicum 114-2]
PDE_06536	345	427.367	85.01	-2.32977	Down	0.894073	-	-	-	-	gi|525585331|gb|EPS31581.1|/1.55616e-41/hypothetical protein PDE_06536 [Penicillium oxalicum 114-2]
PDE_01755	1081	22.8467	113.667	2.31475	Up	0.850013	K07152|1|4e-137|231|pcs:Pc15g01890|protein SCO1/2	GO:0019866//organelle inner membrane	GO:0046914//transition metal ion binding	GO:0043623//cellular protein complex assembly;GO:0030003//cellular cation homeostasis;GO:0000041//transition metal ion transport	gi|525580566|gb|EPS26816.1|/1.89089e-168/hypothetical protein PDE_01755 [Penicillium oxalicum 114-2]
PDE_00284	1754	79.6467	483.253	2.60109	Up	0.909118	K17732|1|0.0|518|pcs:Pc16g12780|mitochondrial-processing peptidase subunit beta [EC:3.4.24.64]	-	GO:0004175//endopeptidase activity;GO:0043169//cation binding	GO:0019538//protein metabolic process	gi|525579101|gb|EPS25351.1|/0/hypothetical protein PDE_00284 [Penicillium oxalicum 114-2]
PDE_02883	1898	35.03	118.243	1.7551	Up	0.810925	-	-	-	-	gi|525581689|gb|EPS27939.1|/0/hypothetical protein PDE_02883 [Penicillium oxalicum 114-2]
PDE_01786	1691	160.217	32.3467	-2.30834	Down	0.867199	K00128|1|1e-152|540|nhe:NECHADRAFT_55539|aldehyde dehydrogenase (NAD+) [EC:1.2.1.3]	-	-	-	gi|525580597|gb|EPS26847.1|/0/hypothetical protein PDE_01786 [Penicillium oxalicum 114-2]
PDE_00539	1561	8.23	160.067	4.28164	Up	0.919413	K05283|1|0.0|683|pcs:Pc16g13450|phosphatidylinositol glycan, class W [EC:2.3.-.-]	GO:0031224//intrinsic component of membrane;GO:0043231//intracellular membrane-bounded organelle;GO:0031090//organelle membrane	GO:0016740//transferase activity	GO:0006497//protein lipidation	gi|525579355|gb|EPS25605.1|/0/hypothetical protein PDE_00539 [Penicillium oxalicum 114-2]
PDE_06447	1681	1.25	39.4733	4.98088	Up	0.809307	-	-	-	-	gi|525585242|gb|EPS31492.1|/0/hypothetical protein PDE_06447 [Penicillium oxalicum 114-2]
PDE_05646	2308	15.4367	129.093	3.06398	Up	0.886339	K14209|1|0.0|871|pcs:Pc13g07160|solute carrier family 36 (proton-coupled amino acid transporter)	GO:0016020//membrane	-	-	gi|525584444|gb|EPS30694.1|/0/hypothetical protein PDE_05646 [Penicillium oxalicum 114-2]
PDE_09239	851	144.623	7.12333	-4.3436	Down	0.915285	K17739|1|3e-111|341|bsc:COCSADRAFT_33820|tetrahydroxynaphthalene reductase [EC:1.1.1.252]	-	GO:0036094//small molecule binding;GO:0003824//catalytic activity	GO:0044710	gi|525588025|gb|EPS34275.1|/3.88219e-142/hypothetical protein PDE_09239 [Penicillium oxalicum 114-2]
PDE_04779	1225	248.443	69.0667	-1.84686	Down	0.848463	-	-	-	-	gi|525583579|gb|EPS29829.1|/6.45214e-135/hypothetical protein PDE_04779 [Penicillium oxalicum 114-2]
PDE_02583	1182	86.1767	12.83	-2.74778	Down	0.850873	K01224|1|7e-136|484|nfi:NFIA_017780|arabinogalactan endo-1,4-beta-galactosidase [EC:3.2.1.89]	-	GO:0015925//galactosidase activity	GO:0000272//polysaccharide catabolic process	gi|525581389|gb|EPS27639.1|/0/putative endo-beta-1,4-galactanase [Penicillium oxalicum 114-2]
PDE_04581	2922	59.6567	256.903	2.10647	Up	0.870805	K01876|1|0.0|1570|pcs:Pc22g21630|aspartyl-tRNA synthetase [EC:6.1.1.12]	GO:0044424	GO:0004812//aminoacyl-tRNA ligase activity;GO:0032550	GO:0006418//tRNA aminoacylation for protein translation	gi|525583381|gb|EPS29631.1|/0/hypothetical protein PDE_04581 [Penicillium oxalicum 114-2]
PDE_05947	1025	62.6333	11.7033	-2.42001	Down	0.809257	K01194|1|6e-14|79.0|mbe:MBM_07959|alpha,alpha-trehalase [EC:3.2.1.28]	-	-	-	gi|525584743|gb|EPS30993.1|/0/hypothetical protein PDE_05947 [Penicillium oxalicum 114-2]
PDE_07401	1077	341.297	120.12	-1.50655	Down	0.814092	-	-	-	-	gi|525586191|gb|EPS32441.1|/3.89521e-178/hypothetical protein PDE_07401 [Penicillium oxalicum 114-2]
PDE_01405	741	140.003	39.5367	-1.8242	Down	0.82533	K15361|1|1e-08|60.5|bor:COCMIDRAFT_97784|WD repeat-containing protein 48;K10437|4|1e-06|53.9|npa:UCRNP2_5654|phenylacetate 2-hydroxylase [EC:1.14.13.-]	-	-	-	gi|525580218|gb|EPS26468.1|/1.11416e-107/hypothetical protein PDE_01405 [Penicillium oxalicum 114-2]
PDE_08033	942	358.813	130.923	-1.45451	Down	0.80614	K18097|1|6e-40|165|adl:AURDEDRAFT_180727|glycerol 2-dehydrogenase (NADP+) [EC:1.1.1.156];K18107|3|2e-39|163|ani:AN4829.2|L-glyceraldehyde reductase [EC:1.1.1.372]	-	-	-	gi|525586821|gb|EPS33071.1|/2.20625e-155/hypothetical protein PDE_08033 [Penicillium oxalicum 114-2]
PDE_03140	1849	3.04667	219.203	6.16889	Up	0.951796	K08139|1|0.0|786|pcs:Pc15g00090|MFS transporter, SP family, sugar:H+ symporter	GO:0031224//intrinsic component of membrane	GO:0022857//transmembrane transporter activity	GO:0051234//establishment of localization;GO:0044763	gi|525581944|gb|EPS28194.1|/0/hypothetical protein PDE_03140 [Penicillium oxalicum 114-2]
PDE_06094	5149	0.526667	36.96	6.13293	Up	0.811144	K14859|1|4e-21|105|scm:SCHCODRAFT_255991|ribosome biogenesis protein SSF1/2	-	GO:0004721//phosphoprotein phosphatase activity;GO:0016746//transferase activity, transferring acyl groups;GO:0043169//cation binding	GO:0006464//cellular protein modification process	gi|525584889|gb|EPS31139.1|/0/hypothetical protein PDE_06094 [Penicillium oxalicum 114-2]
PDE_03830	714	27.5433	167.237	2.60212	Up	0.882953	-	-	-	-	gi|525582634|gb|EPS28884.1|/1.62651e-20/hypothetical protein PDE_03830 [Penicillium oxalicum 114-2]
PDE_04985	543	5	84.2267	4.07428	Up	0.87901	-	-	-	-	gi|525583785|gb|EPS30035.1|/1.04923e-95/hypothetical protein PDE_04985 [Penicillium oxalicum 114-2]
PDE_02635	2372	222.673	20.6467	-3.43095	Down	0.918571	K12349|1|0.0|1125|pcs:Pc13g02540|neutral ceramidase [EC:3.5.1.23]	-	-	-	gi|525581441|gb|EPS27691.1|/0/hypothetical protein PDE_02635 [Penicillium oxalicum 114-2]
PDE_08905	786	22.2533	126.82	2.51069	Up	0.866458	-	-	-	-	gi|525587693|gb|EPS33943.1|/1.90712e-132/hypothetical protein PDE_08905 [Penicillium oxalicum 114-2]
PDE_04935	2100	186.377	37.78	-2.30253	Down	0.872456	-	-	-	-	gi|525583735|gb|EPS29985.1|/0/hypothetical protein PDE_04935 [Penicillium oxalicum 114-2]
PDE_01358	483	1188.45	444.4	-1.41915	Down	0.810385	-	-	-	-	gi|525580172|gb|EPS26422.1|/8.76204e-49/hypothetical protein PDE_01358 [Penicillium oxalicum 114-2]
PDE_07293	3783	53.54	322.53	2.59074	Up	0.902531	-	-	-	-	gi|525586083|gb|EPS32333.1|/0/hypothetical protein PDE_07293 [Penicillium oxalicum 114-2]
PDE_08250	1306	13.01	71.8033	2.46443	Up	0.824656	K01210|1|3e-57|223|pic:PICST_89695|glucan 1,3-beta-glucosidase [EC:3.2.1.58];K00654|3|2e-27|124|val:VDBG_07422|serine palmitoyltransferase [EC:2.3.1.50];K01199|4|2e-11|71.2|mbe:MBM_06994|glucan endo-1,3-beta-D-glucosidase [EC:3.2.1.39]	-	-	-	gi|525587038|gb|EPS33288.1|/0/putative exo-beta-1,3-glucanase [Penicillium oxalicum 114-2]
PDE_09135	1755	174.06	720.737	2.04989	Up	0.880981	K01647|1|0.0|659|pcs:Pc12g05400|citrate synthase [EC:2.3.3.1]	GO:0042579//microbody;GO:0044429	GO:0046912//transferase activity, transferring acyl groups, acyl groups converted into alkyl on transfer	GO:0009060//aerobic respiration;GO:0005975//carbohydrate metabolic process;GO:0006084//acetyl-CoA metabolic process	gi|525587921|gb|EPS34171.1|/0/hypothetical protein PDE_09135 [Penicillium oxalicum 114-2]
PDE_06031	1684	507.407	6.85	-6.21089	Down	0.969538	K01288|1|0.0|265|afm:AFUA_5G01200|carboxypeptidase D [EC:3.4.16.6]	-	GO:0004180//carboxypeptidase activity	GO:0019538//protein metabolic process	gi|679987946|gb|KFX41136.1|/0/Carboxypeptidase S1 [Talaromyces marneffei PM1]
PDE_01119	749	46.5767	435.85	3.22615	Up	0.928663	K17623|1|4e-51|201|ure:UREG_02228|pseudouridine 5'-phosphatase [EC:3.1.3.96]	-	GO:0008324//cation transmembrane transporter activity	GO:0006812//cation transport;GO:0044763	gi|525579933|gb|EPS26183.1|/2.03696e-117/hypothetical protein PDE_01119 [Penicillium oxalicum 114-2]
PDE_06518	1218	169.213	43.5733	-1.95733	Down	0.845987	K00988|1|2e-102|373|pcs:Pc20g10400|ATP adenylyltransferase [EC:2.7.7.53]	-	-	-	gi|525585313|gb|EPS31563.1|/1.41033e-174/hypothetical protein PDE_06518 [Penicillium oxalicum 114-2]
PDE_08885	1571	18.3233	519.117	4.8243	Up	0.955975	K02259|1|0.0|637|pcs:Pc12g09270|cytochrome c oxidase assembly protein subunit 15	GO:0019866//organelle inner membrane;GO:0043231//intracellular membrane-bounded organelle	GO:0016651//oxidoreductase activity, acting on NAD(P)H	GO:0006783//heme biosynthetic process	gi|525587673|gb|EPS33923.1|/0/hypothetical protein PDE_08885 [Penicillium oxalicum 114-2]
PDE_09526	369	9.94	118.953	3.58101	Up	0.893938	-	-	-	-	gi|525588312|gb|EPS34562.1|/9.81385e-68/hypothetical protein PDE_09526 [Penicillium oxalicum 114-2]
PDE_06496	949	255.5	60.0067	-2.09013	Down	0.869423	-	-	-	-	gi|525585291|gb|EPS31541.1|/2.32363e-172/hypothetical protein PDE_06496 [Penicillium oxalicum 114-2]
PDE_01806	844	88.0833	417.67	2.24542	Up	0.888563	K02997|1|9e-73|273|afv:AFLA_101160|small subunit ribosomal protein S9e	GO:0030529//intracellular ribonucleoprotein complex	-	-	gi|557729151|dbj|GAD92307.1|/6.62378e-73/40S ribosomal protein S9 [Byssochlamys spectabilis No. 5]
PDE_06934	665	70.2167	212.94	1.60056	Up	0.816839	K02139|1|2e-24|110|nfi:NFIA_082230|F-type H+-transporting ATPase subunit f	-	GO:0016887//ATPase activity	-	gi|525585725|gb|EPS31975.1|/1.96014e-30/hypothetical protein PDE_06934 [Penicillium oxalicum 114-2]
PDE_02386	6701	19.86	91.6567	2.20637	Up	0.830199	K00264|1|0.0|2118|pcs:Pc22g11310|glutamate synthase (NADPH/NADH) [EC:1.4.1.13 1.4.1.14]	GO:0043231//intracellular membrane-bounded organelle	GO:0032553//ribonucleotide binding;GO:0046914//transition metal ion binding;GO:0045181//glutamate synthase activity, NAD(P)H as acceptor;GO:0051540	GO:0006536//glutamate metabolic process	gi|525581193|gb|EPS27443.1|/0/hypothetical protein PDE_02386 [Penicillium oxalicum 114-2]
PDE_05228	1756	34.4667	117.62	1.77086	Up	0.811767	K06269|1|0.0|710|pcs:Pc18g06430|serine/threonine-protein phosphatase PP1 catalytic subunit [EC:3.1.3.16]	-	GO:0005488//binding;GO:0004722//protein serine/threonine phosphatase activity	-	gi|525584027|gb|EPS30277.1|/0/hypothetical protein PDE_05228 [Penicillium oxalicum 114-2]
PDE_06301	3507	547.253	30.18	-4.18054	Down	0.948763	-	-	-	-	gi|525585096|gb|EPS31346.1|/0/hypothetical protein PDE_06301 [Penicillium oxalicum 114-2]
PDE_07755	376	1313.37	450.517	-1.54362	Down	0.829256	-	-	-	-	gi|525586545|gb|EPS32795.1|/3.01732e-39/hypothetical protein PDE_07755 [Penicillium oxalicum 114-2]
PDE_08927	2129	16.1367	187.29	3.53686	Up	0.914342	K20062|1|0.0|393|afv:AFLA_036630|arrestin-related trafficking adapter 4/5/7	-	-	GO:0016567//protein ubiquitination	gi|525587715|gb|EPS33965.1|/0/hypothetical protein PDE_08927 [Penicillium oxalicum 114-2]
PDE_07262	1452	28.6367	101.84	1.83037	Up	0.808717	K02920|1|8e-10|65.9|ani:AN4452.2|large subunit ribosomal protein L36e;K06110|3|4e-07|57.0|cthr:CTHT_0001930|exocyst complex component 3	-	-	-	gi|992087810|ref|XP_015407430.1|/5.98829e-97/hypothetical protein ANOM_005244 [Aspergillus nomius NRRL 13137]
PDE_00855	766	826.813	260.39	-1.66689	Down	0.844723	K17945|1|6e-66|171|act:ACLA_005910|tropomyosin, fungi type	-	-	-	gi|525579669|gb|EPS25919.1|/4.17351e-75/hypothetical protein PDE_00855 [Penicillium oxalicum 114-2]
PDE_05808	917	62.5433	1166.35	4.221	Up	0.954997	K07750|1|3e-125|363|pcs:Pc13g05570|methylsterol monooxygenase [EC:1.14.13.72]	GO:0031224//intrinsic component of membrane	GO:0046914//transition metal ion binding;GO:0003824//catalytic activity	GO:0006631//fatty acid metabolic process	gi|255935929|ref|XP_002558991.1|/3.62715e-124/Pc13g05570 [Penicillium rubens Wisconsin 54-1255]
PDE_01335	909	289.937	63.6567	-2.18735	Down	0.879313	-	-	-	-	gi|525580149|gb|EPS26399.1|/2.42055e-51/hypothetical protein PDE_01335 [Penicillium oxalicum 114-2]
PDE_01796	682	45.8133	247.423	2.43314	Up	0.889591	K11244|1|6e-13|74.7|pcs:Pc22g03780|cell wall integrity and stress response component	-	-	-	gi|525580606|gb|EPS26856.1|/2.41539e-55/hypothetical protein PDE_01796 [Penicillium oxalicum 114-2]
PDE_08159	607	1038.75	28.1633	-5.20489	Down	0.966235	-	-	-	-	gi|525586947|gb|EPS33197.1|/5.71018e-78/hypothetical protein PDE_08159 [Penicillium oxalicum 114-2]
PDE_09430	898	206.69	33.9933	-2.60414	Down	0.890871	-	-	-	-	gi|525588216|gb|EPS34466.1|/9.31271e-68/hypothetical protein PDE_09430 [Penicillium oxalicum 114-2]
PDE_06411	420	18.25	113.393	2.63537	Up	0.865531	-	-	-	-	gi|525585206|gb|EPS31456.1|/5.66526e-76/hypothetical protein PDE_06411 [Penicillium oxalicum 114-2]
PDE_04519	570	99.1933	498.043	2.32796	Up	0.896111	K01855|1|3e-07|55.5|mbe:MBM_04089|tRNA pseudouridine38/39 synthase [EC:5.4.99.45]	-	-	-	gi|525583319|gb|EPS29569.1|/1.79049e-91/hypothetical protein PDE_04519 [Penicillium oxalicum 114-2]
PDE_02150	1437	133.73	654.39	2.29083	Up	0.896027	K00026|1|1e-95|350|afv:AFLA_076710|malate dehydrogenase [EC:1.1.1.37]	GO:0043231//intracellular membrane-bounded organelle	GO:0036094//small molecule binding;GO:0016615//malate dehydrogenase activity;GO:0003723//RNA binding	GO:0009060//aerobic respiration;GO:0005975//carbohydrate metabolic process;GO:0007569//cell aging;GO:0043648//dicarboxylic acid metabolic process	gi|525580957|gb|EPS27207.1|/8.67469e-105/hypothetical protein PDE_02150 [Penicillium oxalicum 114-2]
PDE_00761	1350	19.9167	79.0733	1.98922	Up	0.803983	-	-	-	-	gi|525579575|gb|EPS25825.1|/0/hypothetical protein PDE_00761 [Penicillium oxalicum 114-2]
PDE_05728	1113	159.333	30.6533	-2.37793	Down	0.871276	K20498|1|2e-14|80.9|nfi:NFIA_029690|D-serine ammonia-lyase [EC:4.3.1.18]	-	-	-	gi|525584526|gb|EPS30776.1|/0/hypothetical protein PDE_05728 [Penicillium oxalicum 114-2]
PDE_04812	1930	15.5367	110.383	2.82877	Up	0.871159	K01952|1|1e-66|255|pno:SNOG_10851|phosphoribosylformylglycinamidine synthase [EC:6.3.5.3];K14708|3|1e-66|254|cmt:CCM_00881|solute carrier family 26 (sodium-independent sulfate anion transporter), member 11;K10866|5|1e-35|152|nhe:NECHADRAFT_65858|DNA repair protein RAD50 [EC:3.6.-.-]	-	-	-	gi|525583612|gb|EPS29862.1|/0/hypothetical protein PDE_04812 [Penicillium oxalicum 114-2]
PDE_06661	689	26.75	113.843	2.08944	Up	0.83672	K17794|1|2e-97|355|afm:AFUA_2G14190|mitochondrial import inner membrane translocase subunit TIM23	GO:0031224//intrinsic component of membrane	-	-	gi|525585454|gb|EPS31704.1|/1.01904e-109/hypothetical protein PDE_06661 [Penicillium oxalicum 114-2]
PDE_06068	1323	91.42	3.31	-4.78761	Down	0.894292	K01728|1|1e-100|237|ang:ANI_1_102174|pectate lyase [EC:4.2.2.2]	-	-	-	gi|525584863|gb|EPS31113.1|/1.59903e-153/putative pectate lyase [Penicillium oxalicum 114-2]
PDE_09594	1745	19.3533	89.11	2.20301	Up	0.82747	K10956|1|0.0|783|pcs:Pc22g15970|protein transport protein SEC61 subunit alpha	GO:0031224//intrinsic component of membrane	-	GO:0045184//establishment of protein localization	gi|525588380|gb|EPS34630.1|/0/hypothetical protein PDE_09594 [Penicillium oxalicum 114-2]
PDE_02866	665	36.0333	204.223	2.50274	Up	0.886491	-	-	-	-	gi|525581672|gb|EPS27922.1|/9.89775e-35/hypothetical protein PDE_02866 [Penicillium oxalicum 114-2]
PDE_00525	1272	61.1733	224.607	1.87643	Up	0.848228	K19703|1|5e-166|364|pcs:Pc16g14490|4-hydroxysphinganine ceramide fatty acyl 2-hydroxylase [EC:1.14.18.6]	GO:0043231//intracellular membrane-bounded organelle	GO:0046906//tetrapyrrole binding;GO:0046914//transition metal ion binding;GO:0003824//catalytic activity	GO:0006643//membrane lipid metabolic process;GO:0006631//fatty acid metabolic process	gi|525579341|gb|EPS25591.1|/0/hypothetical protein PDE_00525 [Penicillium oxalicum 114-2]
PDE_00370	3871	41.7433	748.933	4.16522	Up	0.952032	K17877|1|0.0|621|pcs:Pc13g11420|nitrite reductase (NAD(P)H) [EC:1.7.1.4]	-	GO:0046906//tetrapyrrole binding;GO:0051536//iron-sulfur cluster binding;GO:0046857;GO:0000166//nucleotide binding	GO:0042126//nitrate metabolic process	gi|525579187|gb|EPS25437.1|/0/hypothetical protein PDE_00370 [Penicillium oxalicum 114-2]
PDE_09524	1122	94.44	14.96	-2.65829	Down	0.854192	-	-	-	-	gi|525588310|gb|EPS34560.1|/4.48545e-31/hypothetical protein PDE_09524 [Penicillium oxalicum 114-2]
PDE_06800	884	9704.5	1598.87	-2.6016	Down	0.918352	-	-	-	-	gi|859262397|emb|CEJ59104.1|/1.58192e-68/hypothetical protein PMG11_07740 [Penicillium brasilianum]
PDE_07261	1897	28.45	141.703	2.31637	Up	0.862128	K01426|1|0.0|606|aor:AOR_1_1756054|amidase [EC:3.5.1.4]	-	GO:0016879//ligase activity, forming carbon-nitrogen bonds	-	gi|115399428|ref|XP_001215303.1|/0/conserved hypothetical protein [Aspergillus terreus NIH2624]
PDE_08706	458	2865.45	155.47	-4.20405	Down	0.957592	-	-	-	-	gi|525587494|gb|EPS33744.1|/3.60193e-22/hypothetical protein PDE_08706 [Penicillium oxalicum 114-2]
PDE_09002	1038	200.713	48.4867	-2.04948	Down	0.859263	-	-	-	-	gi|525587790|gb|EPS34040.1|/2.1806e-130/hypothetical protein PDE_09002 [Penicillium oxalicum 114-2]
PDE_09101	1298	353.803	115.14	-1.61956	Down	0.83057	-	-	-	-	gi|525587889|gb|EPS34139.1|/0/hypothetical protein PDE_09101 [Penicillium oxalicum 114-2]
PDE_07863	831	341.687	114.663	-1.57527	Down	0.825044	-	-	-	-	gi|525586652|gb|EPS32902.1|/1.10314e-49/hypothetical protein PDE_07863 [Penicillium oxalicum 114-2]
PDE_06579	708	20.3367	91.6167	2.17153	Up	0.827975	-	-	-	-	gi|525585374|gb|EPS31624.1|/6.71776e-128/hypothetical protein PDE_06579 [Penicillium oxalicum 114-2]
PDE_09227	1943	118.48	17.8633	-2.72957	Down	0.871411	K11230|1|2e-17|92.0|ani:AN1180.2|mitogen-activated protein kinase kinase kinase [EC:2.7.11.25];K09241|2|6e-09|63.5|nfi:NFIA_070510|transcriptional regulatory protein GAL4	GO:0043231//intracellular membrane-bounded organelle	GO:0003676//nucleic acid binding;GO:0046914//transition metal ion binding;GO:0003700//transcription factor activity, sequence-specific DNA binding	GO:0006366//transcription from RNA polymerase II promoter	gi|525588013|gb|EPS34263.1|/0/hypothetical protein PDE_09227 [Penicillium oxalicum 114-2]
PDE_08846	1407	0.376667	33.9433	6.4937	Up	0.802096	K01078|1|4e-128|458|aor:AOR_1_2352154|acid phosphatase [EC:3.1.3.2]	-	-	-	gi|525587634|gb|EPS33884.1|/0/hypothetical protein PDE_08846 [Penicillium oxalicum 114-2]
PDE_04478	704	19.7533	113.587	2.52363	Up	0.860645	K01181|1|8e-85|242|ttt:THITE_2149883|endo-1,4-beta-xylanase [EC:3.2.1.8]	-	GO:0004553//hydrolase activity, hydrolyzing O-glycosyl compounds	GO:0000272//polysaccharide catabolic process	gi|544584074|gb|AGW24299.1|/1.97307e-108/xylanase 2 [Penicillium oxalicum]
PDE_00507	1549	324.807	114.43	-1.50512	Down	0.813149	K01179|1|2e-108|393|tre:TRIREDRAFT_120312|endoglucanase [EC:3.2.1.4]	-	GO:0016798//hydrolase activity, acting on glycosyl bonds	GO:0005975//carbohydrate metabolic process	gi|163644902|gb|ABY28340.1|/6.28199e-173/endoglucanase II [Penicillium decumbens]
PDE_05719	225	82.7233	3.17	-4.70574	Down	0.885463	-	-	-	-	gi|525584517|gb|EPS30767.1|/6.11179e-25/hypothetical protein PDE_05719 [Penicillium oxalicum 114-2]
PDE_07279	2163	301.673	1085.76	1.84765	Up	0.865683	K02133|1|0.0|572|ure:UREG_04109|F-type H+-transporting ATPase subunit beta [EC:3.6.3.14]	GO:0033178//proton-transporting two-sector ATPase complex, catalytic domain	GO:0032550;GO:0019829//cation-transporting ATPase activity	GO:0006754//ATP biosynthetic process;GO:0015988//energy coupled proton transmembrane transport, against electrochemical gradient	gi|525586069|gb|EPS32319.1|/0/hypothetical protein PDE_07279 [Penicillium oxalicum 114-2]
PDE_05248	1192	99.1033	381.307	1.94395	Up	0.865009	K02265|1|6e-51|121|act:ACLA_091830|cytochrome c oxidase subunit 5b	-	-	-	gi|525584047|gb|EPS30297.1|/1.70842e-57/hypothetical protein PDE_05248 [Penicillium oxalicum 114-2]
PDE_04530	1323	147.283	579.98	1.97741	Up	0.8735	K00413|1|6e-116|260|tve:TRV_07713|ubiquinol-cytochrome c reductase cytochrome c1 subunit	-	GO:0046906//tetrapyrrole binding;GO:0046914//transition metal ion binding	-	gi|525583330|gb|EPS29580.1|/6.97502e-123/hypothetical protein PDE_04530 [Penicillium oxalicum 114-2]
PDE_03341	2158	23.2	89.3433	1.94524	Up	0.809695	K06657|1|3e-06|54.7|cot:CORT_0A09780|G1/S-specific cyclin PLC2	-	-	-	gi|525582145|gb|EPS28395.1|/0/hypothetical protein PDE_03341 [Penicillium oxalicum 114-2]
PDE_08150	2096	25.63	208.747	3.02585	Up	0.906692	K03317|1|0.0|743|pcs:Pc22g02350|concentrative nucleoside transporter, CNT family	-	-	-	gi|525586938|gb|EPS33188.1|/0/hypothetical protein PDE_08150 [Penicillium oxalicum 114-2]
PDE_00075	1729	12.0733	110.41	3.19297	Up	0.88147	K10246|1|1e-06|47.0|cot:CORT_0A11090|fatty acid elongase 3 [EC:2.3.1.199]	-	-	-	gi|525578894|gb|EPS25144.1|/0/hypothetical protein PDE_00075 [Penicillium oxalicum 114-2]
PDE_07533	1181	14.07	109.73	2.96326	Up	0.87441	-	GO:0005622//intracellular	GO:0046914//transition metal ion binding;GO:0003676//nucleic acid binding	-	gi|525586323|gb|EPS32573.1|/1.37404e-110/hypothetical protein PDE_07533 [Penicillium oxalicum 114-2]
PDE_06210	552	8.57333	94.5567	3.46325	Up	0.877258	-	-	-	-	gi|525585005|gb|EPS31255.1|/1.12186e-92/hypothetical protein PDE_06210 [Penicillium oxalicum 114-2]
PDE_08475	1345	31.3633	130.333	2.05506	Up	0.842347	K11778|1|2e-154|429|pcs:Pc22g05810|ditrans,polycis-polyprenyl diphosphate synthase [EC:2.5.1.87]	-	GO:0016740//transferase activity	-	gi|525587263|gb|EPS33513.1|/0/hypothetical protein PDE_08475 [Penicillium oxalicum 114-2]
PDE_00304	1138	143	410.003	1.51962	Up	0.818186	K02880|1|7e-36|122|pcs:Pc16g12990|large subunit ribosomal protein L17e	GO:0044391//ribosomal subunit	GO:0005198//structural molecule activity	GO:0010467//gene expression	gi|525579121|gb|EPS25371.1|/7.93266e-44/hypothetical protein PDE_00304 [Penicillium oxalicum 114-2]
PDE_02217	2090	41.3067	177.9	2.10662	Up	0.858808	K01937|1|0.0|791|ang:ANI_1_154034|CTP synthase [EC:6.3.4.2]	-	GO:0097159//organic cyclic compound binding;GO:0016879//ligase activity, forming carbon-nitrogen bonds	GO:0006220//pyrimidine nucleotide metabolic process;GO:1901293	gi|525581024|gb|EPS27274.1|/0/hypothetical protein PDE_02217 [Penicillium oxalicum 114-2]
PDE_06389	1845	109.213	11.3633	-3.26469	Down	0.882346	-	-	-	-	gi|525585184|gb|EPS31434.1|/0/hypothetical protein PDE_06389 [Penicillium oxalicum 114-2]
PDE_02550	1619	17.4233	73.7833	2.08227	Up	0.804792	-	-	-	-	gi|525581357|gb|EPS27607.1|/0/hypothetical protein PDE_02550 [Penicillium oxalicum 114-2]
PDE_00773	171	698.733	170.35	-2.03624	Down	0.879937	-	-	-	-	gi|525579587|gb|EPS25837.1|/1.51538e-15/hypothetical protein PDE_00773 [Penicillium oxalicum 114-2]
PDE_07935	480	246.27	38.8467	-2.66438	Down	0.899464	-	-	-	-	gi|525586724|gb|EPS32974.1|/6.0576e-79/hypothetical protein PDE_07935 [Penicillium oxalicum 114-2]
PDE_06074	747	12.6933	270.697	4.41453	Up	0.9398	K09958|1|1e-55|216|nfi:NFIA_048560|uncharacterized protein	-	-	-	gi|525584869|gb|EPS31119.1|/1.06081e-65/hypothetical protein PDE_06074 [Penicillium oxalicum 114-2]
PDE_05592	5899	157.077	23.6133	-2.7338	Down	0.885244	K20103|1|0.0|1229|afv:AFLA_083810|ATP-dependent RNA helicase DDX60 [EC:3.6.4.13]	-	GO:0016787//hydrolase activity	-	gi|525584390|gb|EPS30640.1|/0/hypothetical protein PDE_05592 [Penicillium oxalicum 114-2]
PDE_08481	1059	68.59	318.82	2.21667	Up	0.882986	K03841|1|7e-177|620|pcs:Pc22g05750|fructose-1,6-bisphosphatase I [EC:3.1.3.11]	GO:0044444//cytoplasmic part	GO:0050308//sugar-phosphatase activity	GO:0044237//cellular metabolic process;GO:0006006//glucose metabolic process	gi|525587269|gb|EPS33519.1|/0/hypothetical protein PDE_08481 [Penicillium oxalicum 114-2]
PDE_06145	1399	277.42	902.657	1.70211	Up	0.848581	K15040|1|5e-124|356|afm:AFUA_4G06910|voltage-dependent anion channel protein 2	GO:0031966//mitochondrial membrane	GO:0005244//voltage-gated ion channel activity	GO:0044763;GO:0006820//anion transport	gi|70994716|ref|XP_752135.1|/5.66034e-123/outer mitochondrial membrane protein porin [Aspergillus fumigatus Af293]
PDE_01517	967	132.053	354.56	1.42491	Up	0.801473	K02900|1|9e-35|147|ang:ANI_1_1440094|large subunit ribosomal protein L27Ae;K11273|3|1e-34|147|ani:AN3444.2|chromosome transmission fidelity protein 1 [EC:3.6.4.13]	GO:0043231//intracellular membrane-bounded organelle;GO:0030529//intracellular ribonucleoprotein complex	GO:0003678//DNA helicase activity;GO:0032550;GO:0003676//nucleic acid binding;GO:0042623//ATPase activity, coupled;GO:0005198//structural molecule activity	GO:0032392//DNA geometric change;GO:0010467//gene expression	gi|358369042|dbj|GAA85657.1|/2.12836e-36/DEAD_2 protein [Aspergillus kawachii IFO 4308]
PDE_00643	1566	46.8033	366.67	2.9698	Up	0.918621	K10256|1|0.0|761|pcs:Pc13g13170|omega-6 fatty acid desaturase / acyl-lipid omega-6 desaturase (Delta-12 desaturase) [EC:1.14.19.6 1.14.19.22]	-	-	-	gi|525579459|gb|EPS25709.1|/0/hypothetical protein PDE_00643 [Penicillium oxalicum 114-2]
PDE_07131	1625	94.33	297.357	1.65641	Up	0.832356	K01251|1|0.0|731|pcs:Pc16g05080|adenosylhomocysteinase [EC:3.3.1.1]	-	GO:0036094//small molecule binding;GO:0016802	GO:0044237//cellular metabolic process	gi|525585921|gb|EPS32171.1|/0/hypothetical protein PDE_07131 [Penicillium oxalicum 114-2]
PDE_05371	1861	27.3267	104.55	1.93581	Up	0.819956	-	-	-	-	gi|525584170|gb|EPS30420.1|/3.75766e-122/hypothetical protein PDE_05371 [Penicillium oxalicum 114-2]
PDE_08510	1840	967.217	227.187	-2.08996	Down	0.885261	-	-	-	-	gi|525587298|gb|EPS33548.1|/7.06452e-81/hypothetical protein PDE_08510 [Penicillium oxalicum 114-2]
PDE_05494	1210	49.8067	200.457	2.00888	Up	0.856079	K00428|1|1e-164|448|pcs:Pc18g03560|cytochrome c peroxidase [EC:1.11.1.5]	GO:0005740//mitochondrial envelope	GO:0046906//tetrapyrrole binding;GO:0004601//peroxidase activity	GO:0006979//response to oxidative stress;GO:0044710	gi|525584292|gb|EPS30542.1|/0/hypothetical protein PDE_05494 [Penicillium oxalicum 114-2]
PDE_00404	2225	35.4833	119.28	1.74914	Up	0.810268	K01649|1|0.0|544|act:ACLA_020350|2-isopropylmalate synthase [EC:2.3.3.13]	-	GO:0046912//transferase activity, transferring acyl groups, acyl groups converted into alkyl on transfer	GO:0006551//leucine metabolic process	gi|525579221|gb|EPS25471.1|/0/hypothetical protein PDE_00404 [Penicillium oxalicum 114-2]
PDE_00327	611	18.5933	572.73	4.945	Up	0.958603	-	-	-	-	gi|525579144|gb|EPS25394.1|/6.7141e-37/hypothetical protein PDE_00327 [Penicillium oxalicum 114-2]
PDE_06117	1646	15.8	398.417	4.65628	Up	0.950903	K00262|1|0.0|805|pcs:Pc22g17560|glutamate dehydrogenase (NADP+) [EC:1.4.1.4]	GO:0043231//intracellular membrane-bounded organelle	GO:0036094//small molecule binding;GO:0016639//oxidoreductase activity, acting on the CH-NH2 group of donors, NAD or NADP as acceptor	GO:0006536//glutamate metabolic process	gi|525584912|gb|EPS31162.1|/0/hypothetical protein PDE_06117 [Penicillium oxalicum 114-2]
PDE_07454	446	727.31	37.6667	-4.27121	Down	0.953043	K01920|1|3e-08|57.4|ure:UREG_04364|glutathione synthase [EC:6.3.2.3]	-	-	-	gi|525586244|gb|EPS32494.1|/6.80996e-53/hypothetical protein PDE_07454 [Penicillium oxalicum 114-2]
PDE_08910	651	74.0733	360.547	2.28316	Up	0.888412	K17795|1|3e-68|153|afv:AFLA_036040|mitochondrial import inner membrane translocase subunit TIM17	GO:0031224//intrinsic component of membrane	-	-	gi|525587698|gb|EPS33948.1|/3.62241e-70/hypothetical protein PDE_08910 [Penicillium oxalicum 114-2]
PDE_01639	975	721.453	269.367	-1.42133	Down	0.808161	-	-	-	-	gi|525580451|gb|EPS26701.1|/9.7766e-146/putative endo-alpha-1,4-polygalactosaminidase [Penicillium oxalicum 114-2]
PDE_01652	1053	102.747	668.813	2.70251	Up	0.916431	-	-	-	-	gi|525580464|gb|EPS26714.1|/9.42328e-113/hypothetical protein PDE_01652 [Penicillium oxalicum 114-2]
PDE_01983	2071	64.4933	6.22333	-3.37339	Down	0.843459	K01279|1|0.0|317|nfi:NFIA_102320|tripeptidyl-peptidase I [EC:3.4.14.9]	GO:0005576//extracellular region	GO:0070011//peptidase activity, acting on L-amino acid peptides	-	gi|859264951|emb|CEJ57376.1|/0/hypothetical protein PMG11_06070 [Penicillium brasilianum]
PDE_00286	1217	28.06	136.39	2.28115	Up	0.858236	K14563|1|2e-122|439|ang:ANI_1_1646014|rRNA 2'-O-methyltransferase fibrillarin [EC:2.1.1.-]	-	GO:0003676//nucleic acid binding;GO:0016741	GO:0006399//tRNA metabolic process;GO:0042254//ribosome biogenesis	gi|525579103|gb|EPS25353.1|/2.50914e-131/hypothetical protein PDE_00286 [Penicillium oxalicum 114-2]
PDE_02454	1574	161.297	12.62	-3.67593	Down	0.910466	K00463|1|9e-93|341|ang:ANI_1_1150184|indoleamine 2,3-dioxygenase [EC:1.13.11.52]	-	-	-	gi|525581261|gb|EPS27511.1|/3.19145e-164/hypothetical protein PDE_02454 [Penicillium oxalicum 114-2]
PDE_03006	321	284.563	70.8533	-2.00584	Down	0.865935	-	-	-	-	gi|525581810|gb|EPS28060.1|/1.02562e-56/hypothetical protein PDE_03006 [Penicillium oxalicum 114-2]
PDE_01591	2323	27.5433	102.413	1.89463	Up	0.814429	K19940|1|0.0|671|pcs:Pc20g07650|Rab guanine nucleotide exchange factor SEC2	-	-	-	gi|525580403|gb|EPS26653.1|/0/hypothetical protein PDE_01591 [Penicillium oxalicum 114-2]
PDE_00753	1945	162.53	471.633	1.53696	Up	0.823292	K01487|1|5e-45|112|ela:UCREL1_8805|guanine deaminase [EC:3.5.4.3];K08139|4|1e-23|70.5|dha:DEHA2C11374g|MFS transporter, SP family, sugar:H+ symporter	GO:0016020//membrane	GO:0022857//transmembrane transporter activity	GO:0051234//establishment of localization	gi|972237045|emb|CEL03716.1|/0/Putative Cellodextrin transporter CdtD [Aspergillus calidoustus]
PDE_09704	1952	38.4433	153.68	1.99912	Up	0.845447	K06185|1|0.0|800|ang:ANI_1_20154|ATP-binding cassette, subfamily F, member 2	GO:0043231//intracellular membrane-bounded organelle;GO:0030529//intracellular ribonucleoprotein complex	GO:0032550;GO:0016887//ATPase activity	GO:0000054//ribosomal subunit export from nucleus;GO:0009154//purine ribonucleotide catabolic process	gi|525588490|gb|EPS34740.1|/0/hypothetical protein PDE_09704 [Penicillium oxalicum 114-2]
PDE_05151	189	22.1733	137.817	2.63585	Up	0.875994	-	-	-	-	gi|525583951|gb|EPS30201.1|/5.28933e-29/hypothetical protein PDE_05151 [Penicillium oxalicum 114-2]
PDE_00836	1596	6.31333	170.93	4.75886	Up	0.927989	-	-	-	-	gi|525579650|gb|EPS25900.1|/0/hypothetical protein PDE_00836 [Penicillium oxalicum 114-2]
PDE_04667	674	38.4033	190.017	2.30682	Up	0.87372	-	-	-	-	gi|525583467|gb|EPS29717.1|/1.59057e-83/hypothetical protein PDE_04667 [Penicillium oxalicum 114-2]
PDE_04606	1227	54.5933	5.97	-3.19292	Down	0.821438	-	-	-	-	gi|525583406|gb|EPS29656.1|/0/hypothetical protein PDE_04606 [Penicillium oxalicum 114-2]
PDE_05328	1011	4.89667	405.99	6.3735	Up	0.968089	K14686|1|9e-47|173|nfi:NFIA_080540|solute carrier family 31 (copper transporter), member 1	-	-	-	gi|525584127|gb|EPS30377.1|/1.03489e-117/hypothetical protein PDE_05328 [Penicillium oxalicum 114-2]
PDE_00197	1889	3.05667	65.84	4.42893	Up	0.862279	K08139|1|0.0|602|nfi:NFIA_041000|MFS transporter, SP family, sugar:H+ symporter	GO:0031224//intrinsic component of membrane	GO:0022857//transmembrane transporter activity	GO:0051234//establishment of localization;GO:0044763	gi|525579014|gb|EPS25264.1|/0/hypothetical protein PDE_00197 [Penicillium oxalicum 114-2]
PDE_01144	1665	5.85	75.3667	3.68742	Up	0.863408	K02132|1|0.0|856|cpw:CPC735_074150|F-type H+-transporting ATPase subunit alpha	GO:0033178//proton-transporting two-sector ATPase complex, catalytic domain	GO:0032550;GO:0019829//cation-transporting ATPase activity	GO:0015988//energy coupled proton transmembrane transport, against electrochemical gradient;GO:0006754//ATP biosynthetic process	gi|525579958|gb|EPS26208.1|/0/hypothetical protein PDE_01144 [Penicillium oxalicum 114-2]
PDE_04416	7048	13.7667	90.3167	2.71381	Up	0.853181	K11262|1|0.0|3939|aor:AOR_1_1872054|acetyl-CoA carboxylase / biotin carboxylase 1 [EC:6.4.1.2 6.3.4.14]	GO:0043231//intracellular membrane-bounded organelle;GO:0031090//organelle membrane	GO:0043169//cation binding;GO:0032550;GO:0016879//ligase activity, forming carbon-nitrogen bonds;GO:0016421//CoA carboxylase activity	GO:0006631//fatty acid metabolic process;GO:0006886//intracellular protein transport	gi|525583216|gb|EPS29466.1|/0/hypothetical protein PDE_04416 [Penicillium oxalicum 114-2]
PDE_07098	5753	218.177	56.4867	-1.94951	Down	0.853535	-	-	-	-	gi|525585889|gb|EPS32139.1|/0/hypothetical protein PDE_07098 [Penicillium oxalicum 114-2]
PDE_03508	276	22.2767	177.297	2.99256	Up	0.898706	-	-	-	-	gi|525582312|gb|EPS28562.1|/6.51404e-19/hypothetical protein PDE_03508 [Penicillium oxalicum 114-2]
PDE_06972	1941	416.21	10.0567	-5.37109	Down	0.959092	K17826|1|4e-51|203|pcs:Pc21g15450|fumitremorgin C monooxygenase [EC:1.14.13.177];K18388|4|3e-41|170|afv:AFLA_045540|cytochrome P450 monooxygenase [EC:1.14.13.-]	-	GO:0016491//oxidoreductase activity;GO:0005488//binding	-	gi|525585763|gb|EPS32013.1|/0/hypothetical protein PDE_06972 [Penicillium oxalicum 114-2]
PDE_01201	2378	1274.15	69.7167	-4.19189	Down	0.955267	K01176|1|3e-136|147|mtm:MYCTH_77082|alpha-amylase [EC:3.2.1.1]	-	GO:0005488//binding	-	gi|972241498|emb|CEN60757.1|/2.17369e-167/Putative Alpha-amylase [Aspergillus calidoustus]
PDE_06464	953	122.227	569.68	2.22059	Up	0.89077	K02127|1|7e-89|327|pcs:Pc12g03240|F-type H+-transporting ATPase subunit b	GO:0000276//mitochondrial proton-transporting ATP synthase complex, coupling factor F(o)	GO:0016787//hydrolase activity;GO:0015077//monovalent inorganic cation transmembrane transporter activity	-	gi|525585259|gb|EPS31509.1|/6.45558e-104/hypothetical protein PDE_06464 [Penicillium oxalicum 114-2]
PDE_03906	1026	22.33	95.4267	2.09541	Up	0.825937	K07511|1|2e-17|90.5|mbe:MBM_08197|enoyl-CoA hydratase [EC:4.2.1.17]	GO:0031224//intrinsic component of membrane	-	-	gi|525582710|gb|EPS28960.1|/1.6611e-64/hypothetical protein PDE_03906 [Penicillium oxalicum 114-2]
PDE_04583	1008	11.7367	165.347	3.8164	Up	0.914274	K01046|1|1e-14|81.3|afm:AFUA_5G03770|triacylglycerol lipase [EC:3.1.1.3];K14731|2|7e-10|65.5|pfj:MYCFIDRAFT_210278|epsilon-lactone hydrolase [EC:3.1.1.83];K17648|3|1e-09|64.3|pfj:MYCFIDRAFT_42424|versiconal hemiacetal acetate esterase [EC:3.1.1.94]	-	GO:0003824//catalytic activity	-	gi|525583383|gb|EPS29633.1|/6.00742e-178/hypothetical protein PDE_04583 [Penicillium oxalicum 114-2]
PDE_08261	225	172.28	41.65	-2.04837	Down	0.853906	-	-	-	-	gi|525587049|gb|EPS33299.1|/9.42915e-26/hypothetical protein PDE_08261 [Penicillium oxalicum 114-2]
PDE_09309	1350	79.3033	313.077	1.98106	Up	0.865346	K01956|1|0.0|807|pcs:Pc21g17970|carbamoyl-phosphate synthase small subunit [EC:6.3.5.5]	GO:0043234//protein complex;GO:0044424	GO:0032550;GO:0016884//carbon-nitrogen ligase activity, with glutamine as amido-N-donor	GO:0006541//glutamine metabolic process;GO:0044271//cellular nitrogen compound biosynthetic process;GO:0006525//arginine metabolic process	gi|525588095|gb|EPS34345.1|/0/hypothetical protein PDE_09309 [Penicillium oxalicum 114-2]
PDE_07016	2151	22.4733	84.7233	1.91455	Up	0.802551	K11370|1|1e-158|560|pcs:Pc16g02930|ADA HAT complex component 1	-	-	-	gi|525585807|gb|EPS32057.1|/0/hypothetical protein PDE_07016 [Penicillium oxalicum 114-2]
PDE_04700	2088	21.96	89.4333	2.02593	Up	0.816283	K00311|1|0.0|944|act:ACLA_037970|electron-transferring-flavoprotein dehydrogenase [EC:1.5.5.1]	-	GO:0051540;GO:0016649//oxidoreductase activity, acting on the CH-NH group of donors, quinone or similar compound as acceptor	GO:0044710	gi|525583500|gb|EPS29750.1|/0/hypothetical protein PDE_04700 [Penicillium oxalicum 114-2]
PDE_05793	856	202.24	61.44	-1.71882	Down	0.829104	-	-	-	-	gi|525584591|gb|EPS30841.1|/1.06068e-116/hypothetical protein PDE_05793 [Penicillium oxalicum 114-2]
PDE_02109	1994	2.13333	75.3533	5.14249	Up	0.882632	K01487|1|3e-134|122|ela:UCREL1_8805|guanine deaminase [EC:3.5.4.3]	GO:0031224//intrinsic component of membrane	GO:0022857//transmembrane transporter activity	GO:0044765//single-organism transport;GO:0044763	gi|859271636|emb|CEJ55226.1|/0/hypothetical protein PMG11_01494 [Penicillium brasilianum]
PDE_05002	2135	61.3133	8.23333	-2.89665	Down	0.825617	K01426|1|0.0|266|ani:AN8777.2|amidase [EC:3.5.1.4]	-	GO:0016811//hydrolase activity, acting on carbon-nitrogen (but not peptide) bonds, in linear amides	-	gi|525583802|gb|EPS30052.1|/0/hypothetical protein PDE_05002 [Penicillium oxalicum 114-2]
PDE_09964	1434	40.1367	130.353	1.69943	Up	0.809661	K01078|1|6e-133|474|afv:AFLA_024970|acid phosphatase [EC:3.1.3.2]	-	-	-	gi|525588749|gb|EPS34999.1|/0/hypothetical protein PDE_09964 [Penicillium oxalicum 114-2]
PDE_09219	871	221.16	52.2367	-2.08196	Down	0.864251	-	-	-	-	gi|525588005|gb|EPS34255.1|/4.69038e-53/hypothetical protein PDE_09219 [Penicillium oxalicum 114-2]
PDE_07665	1128	57.79	189.71	1.7149	Up	0.826105	K07893|1|3e-22|106|maw:MAC_08169|Ras-related protein Rab-6A	-	-	-	gi|525586455|gb|EPS32705.1|/3.68958e-158/hypothetical protein PDE_07665 [Penicillium oxalicum 114-2]
PDE_05735	957	614.807	112.917	-2.44487	Down	0.904435	K10599|1|1e-40|167|mtm:MYCTH_107891|pre-mRNA-processing factor 19 [EC:2.3.2.27]	-	-	-	gi|525584533|gb|EPS30783.1|/2.0946e-169/hypothetical protein PDE_05735 [Penicillium oxalicum 114-2]
PDE_09659	246	289.683	84.9033	-1.77058	Down	0.844386	-	-	-	-	gi|525588445|gb|EPS34695.1|/1.99057e-36/hypothetical protein PDE_09659 [Penicillium oxalicum 114-2]
PDE_00601	766	1.37	50.8967	5.21532	Up	0.844639	K00799|1|3e-82|209|ela:UCREL1_5120|glutathione S-transferase [EC:2.5.1.18]	-	GO:0016765//transferase activity, transferring alkyl or aryl (other than methyl) groups	-	gi|525579417|gb|EPS25667.1|/5.82256e-127/hypothetical protein PDE_00601 [Penicillium oxalicum 114-2]
PDE_02125	537	686.953	74.9867	-3.19551	Down	0.932959	-	-	-	-	gi|525580932|gb|EPS27182.1|/9.18733e-81/hypothetical protein PDE_02125 [Penicillium oxalicum 114-2]
PDE_02118	1380	163.99	16.84	-3.28364	Down	0.903036	K00480|1|2e-59|230|spaa:SPAPADRAFT_64670|salicylate hydroxylase [EC:1.14.13.1]	-	GO:0003824//catalytic activity	GO:0044710	gi|525580925|gb|EPS27175.1|/0/hypothetical protein PDE_02118 [Penicillium oxalicum 114-2]
PDE_03053	836	90.0167	592.897	2.71952	Up	0.916026	K03809|1|3e-70|230|afm:AFUA_1G02820|NAD(P)H dehydrogenase (quinone) [EC:1.6.5.2]	GO:0044424	GO:0032553//ribonucleotide binding;GO:0003824//catalytic activity	GO:0044710;GO:0006351//transcription, DNA-templated	gi|525581857|gb|EPS28107.1|/2.20746e-87/hypothetical protein PDE_03053 [Penicillium oxalicum 114-2]
PDE_08405	1452	21.32	94.97	2.15526	Up	0.829812	K07513|1|0.0|499|nfi:NFIA_104910|acetyl-CoA acyltransferase 1 [EC:2.3.1.16]	-	GO:0003988//acetyl-CoA C-acyltransferase activity	-	gi|525587193|gb|EPS33443.1|/0/hypothetical protein PDE_08405 [Penicillium oxalicum 114-2]
PDE_01502	945	55.8233	163.84	1.55335	Up	0.801523	-	-	-	-	gi|525580315|gb|EPS26565.1|/4.06444e-109/hypothetical protein PDE_01502 [Penicillium oxalicum 114-2]
PDE_06674	1972	0.36	37.7367	6.71183	Up	0.819854	K08197|1|2e-46|188|ela:UCREL1_2138|MFS transporter, SIT family, siderophore-iron:H+ symporter	-	-	-	gi|525585467|gb|EPS31717.1|/0/hypothetical protein PDE_06674 [Penicillium oxalicum 114-2]
PDE_04801	2939	12.8033	62.5033	2.28741	Up	0.801658	K01196|1|8e-35|150|ani:AN0352.2|glycogen debranching enzyme [EC:2.4.1.25 3.2.1.33];K13431|2|3e-31|138|bze:COCCADRAFT_90306|signal recognition particle receptor subunit alpha	-	-	-	gi|525583601|gb|EPS29851.1|/0/hypothetical protein PDE_04801 [Penicillium oxalicum 114-2]
PDE_09581	1802	372.08	79.6867	-2.2232	Down	0.885446	-	-	-	-	gi|859262018|emb|CEJ60295.1|/0/hypothetical protein PMG11_08875 [Penicillium brasilianum]
PDE_08053	1683	64.1133	205.657	1.68154	Up	0.825212	K00485|1|4e-23|110|cim:CIMG_05875|dimethylaniline monooxygenase (N-oxide forming) [EC:1.14.13.8]	GO:0005789//endoplasmic reticulum membrane	GO:0016709//oxidoreductase activity, acting on paired donors, with incorporation or reduction of molecular oxygen, NAD(P)H as one donor, and incorporation of one atom of oxygen;GO:0000166//nucleotide binding	GO:0044710	gi|525586841|gb|EPS33091.1|/0/hypothetical protein PDE_08053 [Penicillium oxalicum 114-2]
PDE_03982	3517	234.353	79.5133	-1.55942	Down	0.813587	K00232|1|2e-66|255|cim:CIMG_12750|acyl-CoA oxidase [EC:1.3.3.6];K12614|2|3e-39|165|cmt:CCM_03804|ATP-dependent RNA helicase DDX6/DHH1 [EC:3.6.4.13]	-	GO:0016772//transferase activity, transferring phosphorus-containing groups	-	gi|525582786|gb|EPS29036.1|/0/hypothetical protein PDE_03982 [Penicillium oxalicum 114-2]
PDE_09519	1571	28.48	142.667	2.32463	Up	0.862633	K01611|1|0.0|756|pcs:Pc21g01250|S-adenosylmethionine decarboxylase [EC:4.1.1.50]	-	GO:0016831//carboxy-lyase activity	GO:0006596//polyamine biosynthetic process	gi|525588305|gb|EPS34555.1|/0/hypothetical protein PDE_09519 [Penicillium oxalicum 114-2]
PDE_04685	7782	33.1167	114.767	1.79307	Up	0.812087	K00749|1|0.0|3155|ang:ANI_1_360084|alpha-1,3-glucan synthase [EC:2.4.1.183]	-	-	GO:0008152//metabolic process	gi|525583485|gb|EPS29735.1|/0/putative alpha-1,3-glucan synthase [Penicillium oxalicum 114-2]
PDE_09700	684	1146.71	336.89	-1.76716	Down	0.857595	K19626|1|1e-19|96.7|maj:MAA_10441|inversin;K06653|2|8e-12|70.9|cci:CC1G_01320|CDK inhibitor PHO81;K06694|4|8e-12|70.9|clu:CLUG_01956|26S proteasome non-ATPase regulatory subunit 10;K15503|5|2e-11|69.7|pan:PODANSg5497|serine/threonine-protein phosphatase 6 regulatory ankyrin repeat subunit B	-	-	-	gi|525588486|gb|EPS34736.1|/1.49693e-129/hypothetical protein PDE_09700 [Penicillium oxalicum 114-2]
PDE_01632	272	234.363	8.27	-4.82472	Down	0.941047	-	-	-	-	gi|525580444|gb|EPS26694.1|/3.70276e-19/hypothetical protein PDE_01632 [Penicillium oxalicum 114-2]
PDE_03839	381	69.35	14.0467	-2.30367	Down	0.812643	-	-	GO:0097159//organic cyclic compound binding;GO:0016891//endoribonuclease activity, producing 5'-phosphomonoesters	-	gi|525582643|gb|EPS28893.1|/1.14656e-68/hypothetical protein PDE_03839 [Penicillium oxalicum 114-2]
PDE_03743	1064	18.64	560.55	4.91037	Up	0.958081	-	-	-	-	gi|525582547|gb|EPS28797.1|/4.82816e-165/hypothetical protein PDE_03743 [Penicillium oxalicum 114-2]
PDE_01418	1454	430.107	88.41	-2.28241	Down	0.891107	K14338|1|6e-74|256|afm:AFUA_3G09220|cytochrome P450 / NADPH-cytochrome P450 reductase [EC:1.14.14.1 1.6.2.4]	-	GO:0046914//transition metal ion binding;GO:0016491//oxidoreductase activity;GO:0046906//tetrapyrrole binding	GO:0044710	gi|525580231|gb|EPS26481.1|/0/hypothetical protein PDE_01418 [Penicillium oxalicum 114-2]
PDE_04315	1987	109.527	372.6	1.76635	Up	0.848767	K04077|1|0.0|899|nfi:NFIA_084800|chaperonin GroEL	GO:0043231//intracellular membrane-bounded organelle	GO:0032550	GO:0006457//protein folding;GO:0050896//response to stimulus	gi|525583116|gb|EPS29366.1|/0/hypothetical protein PDE_04315 [Penicillium oxalicum 114-2]
PDE_05916	242	41.1967	171.017	2.05354	Up	0.853703	-	-	-	-	gi|525584712|gb|EPS30962.1|/1.9673e-20/hypothetical protein PDE_05916 [Penicillium oxalicum 114-2]
PDE_09830	768	200.06	50.7833	-1.97801	Down	0.853417	-	-	-	-	gi|525588616|gb|EPS34866.1|/3.42273e-139/hypothetical protein PDE_09830 [Penicillium oxalicum 114-2]
PDE_07008	1081	228.167	2517.46	3.46381	Up	0.944619	K03146|1|3e-159|384|pcs:Pc22g07960|thiamine thiazole synthase	GO:0043231//intracellular membrane-bounded organelle	GO:0043169//cation binding	GO:0006772//thiamine metabolic process	gi|525585799|gb|EPS32049.1|/1.26531e-175/hypothetical protein PDE_07008 [Penicillium oxalicum 114-2]
PDE_05103	2220	114.75	19.0967	-2.5871	Down	0.864267	-	-	-	-	gi|525583903|gb|EPS30153.1|/8.98654e-170/hypothetical protein PDE_05103 [Penicillium oxalicum 114-2]
PDE_08316	498	181.39	822.37	2.18069	Up	0.891293	-	-	-	-	gi|525587104|gb|EPS33354.1|/2.27691e-82/hypothetical protein PDE_08316 [Penicillium oxalicum 114-2]
PDE_01453	6343	10.0133	80.37	3.00473	Up	0.853518	K00668|1|0.0|3474|pcs:Pc14g00740|fatty acid synthase subunit beta, fungi type [EC:2.3.1.86]	GO:0043234//protein complex;GO:0043231//intracellular membrane-bounded organelle;GO:0044444//cytoplasmic part	GO:0016836//hydro-lyase activity;GO:0004312//fatty acid synthase activity	GO:0006631//fatty acid metabolic process	gi|525580266|gb|EPS26516.1|/0/hypothetical protein PDE_01453 [Penicillium oxalicum 114-2]
PDE_01674	3098	205.237	1289.21	2.65112	Up	0.917947	K01535|1|0.0|1490|pcs:Pc15g01800|H+-transporting ATPase [EC:3.6.3.6]	GO:0031224//intrinsic component of membrane	GO:0032550;GO:0019829//cation-transporting ATPase activity;GO:0043169//cation binding	GO:0009152//purine ribonucleotide biosynthetic process;GO:0009154//purine ribonucleotide catabolic process;GO:0006811//ion transport	gi|525580485|gb|EPS26735.1|/0/hypothetical protein PDE_01674 [Penicillium oxalicum 114-2]
PDE_03580	1044	45.67	143.917	1.65591	Up	0.810234	K03188|1|6e-99|361|pcs:Pc20g12050|urease accessory protein	-	GO:0046914//transition metal ion binding	GO:0008152//metabolic process	gi|525582384|gb|EPS28634.1|/8.57667e-159/hypothetical protein PDE_03580 [Penicillium oxalicum 114-2]
PDE_05536	453	193.937	30.0467	-2.69031	Down	0.89232	-	-	-	-	gi|525584334|gb|EPS30584.1|/6.92081e-82/hypothetical protein PDE_05536 [Penicillium oxalicum 114-2]
PDE_08035	1756	40.44	307.687	2.92761	Up	0.914123	K01487|1|3e-74|151|ela:UCREL1_8805|guanine deaminase [EC:3.5.4.3];K08139|4|5e-25|82.4|dha:DEHA2C11374g|MFS transporter, SP family, sugar:H+ symporter	GO:0031224//intrinsic component of membrane	GO:0005215//transporter activity	GO:0051234//establishment of localization;GO:0044763	gi|525586823|gb|EPS33073.1|/0/hypothetical protein PDE_08035 [Penicillium oxalicum 114-2]
PDE_00366	1636	48.5733	210.517	2.1157	Up	0.865177	K00030|1|5e-167|489|ang:ANI_1_798074|isocitrate dehydrogenase (NAD+) [EC:1.1.1.41]	-	GO:0004448//isocitrate dehydrogenase activity;GO:0046872//metal ion binding;GO:0000166//nucleotide binding	GO:0009060//aerobic respiration	gi|525579183|gb|EPS25433.1|/5.01375e-175/hypothetical protein PDE_00366 [Penicillium oxalicum 114-2]
PDE_08714	676	17.7533	77.3033	2.12244	Up	0.811177	K02267|1|2e-26|84.7|nfi:NFIA_088180|cytochrome c oxidase subunit 6b	GO:0005739//mitochondrion	-	-	gi|525587502|gb|EPS33752.1|/8.06155e-28/hypothetical protein PDE_08714 [Penicillium oxalicum 114-2]
PDE_07033	1562	86.69	344.963	1.99251	Up	0.867755	-	-	-	-	gi|525585824|gb|EPS32074.1|/0/hypothetical protein PDE_07033 [Penicillium oxalicum 114-2]
PDE_00144	336	244.373	22.4367	-3.44516	Down	0.922193	-	-	-	-	gi|525578962|gb|EPS25212.1|/1.19557e-57/hypothetical protein PDE_00144 [Penicillium oxalicum 114-2]
PDE_01747	990	8.57667	117.763	3.77933	Up	0.896752	K13507|1|4e-62|238|tre:TRIREDRAFT_109086|glycerol-3-phosphate O-acyltransferase / dihydroxyacetone phosphate acyltransferase [EC:2.3.1.15 2.3.1.42];K08658|3|1e-20|100|ure:UREG_03101|prenyl protein peptidase [EC:3.4.22.-];K01869|4|5e-17|89.0|bze:COCCADRAFT_83059|leucyl-tRNA synthetase [EC:6.1.1.4]	-	-	-	gi|525580558|gb|EPS26808.1|/1.59083e-167/hypothetical protein PDE_01747 [Penicillium oxalicum 114-2]
PDE_09241	508	101.463	5.93667	-4.09516	Down	0.893095	-	-	-	-	gi|915125765|ref|XP_013322726.1|/9.46851e-54/hypothetical protein T310_10323 [Rasamsonia emersonii CBS 393.64]
PDE_05348	1895	64.1333	12.9267	-2.31072	Down	0.805196	K08176|1|2e-11|71.6|pfp:PFL1_00640|MFS transporter, PHS family, inorganic phosphate transporter	-	-	-	gi|525584147|gb|EPS30397.1|/0/hypothetical protein PDE_05348 [Penicillium oxalicum 114-2]
PDE_07206	1885	69.7967	1.39	-5.65	Down	0.880189	K17645|1|5e-76|182|afv:AFLA_139260|averantin hydroxylase [EC:1.14.13.174]	-	GO:0046914//transition metal ion binding;GO:0016491//oxidoreductase activity;GO:0046906//tetrapyrrole binding	GO:0044710	gi|525585996|gb|EPS32246.1|/0/hypothetical protein PDE_07206 [Penicillium oxalicum 114-2]
PDE_09289	785	42.97	482.883	3.49027	Up	0.935605	-	-	-	-	gi|525588075|gb|EPS34325.1|/2.44445e-55/hypothetical protein PDE_09289 [Penicillium oxalicum 114-2]
PDE_02736	2964	356.043	99.4	-1.84074	Down	0.855237	K05349|1|0.0|1182|pcs:Pc18g01940|beta-glucosidase [EC:3.2.1.21]	-	GO:0016798//hydrolase activity, acting on glycosyl bonds	GO:0044238//primary metabolic process	gi|284181765|gb|ADB82653.1|/0/beta-glucosidase I [Penicillium decumbens]
PDE_01780	1742	119.63	34.5	-1.79391	Down	0.814615	K00139|1|0.0|793|afm:AFUA_3G07150|succinate-semialdehyde dehydrogenase [EC:1.2.1.24];K00135|2|4e-133|475|ani:AN7315.2|succinate-semialdehyde dehydrogenase / glutarate-semialdehyde dehydrogenase [EC:1.2.1.16 1.2.1.79 1.2.1.20]	-	GO:0016903//oxidoreductase activity, acting on the aldehyde or oxo group of donors	GO:0044710	gi|525580591|gb|EPS26841.1|/0/hypothetical protein PDE_01780 [Penicillium oxalicum 114-2]
PDE_06300	1755	607.86	42.1833	-3.84899	Down	0.945377	-	-	-	-	gi|525585095|gb|EPS31345.1|/0/hypothetical protein PDE_06300 [Penicillium oxalicum 114-2]
PDE_08183	2625	161.933	638.087	1.97835	Up	0.874023	K01681|1|0.0|1397|act:ACLA_086180|aconitate hydratase [EC:4.2.1.3]	GO:0005759//mitochondrial matrix	GO:0051536//iron-sulfur cluster binding;GO:0003994//aconitate hydratase activity;GO:0043566//structure-specific DNA binding	GO:0046459//short-chain fatty acid metabolic process;GO:0009060//aerobic respiration;GO:0007005//mitochondrion organization	gi|525586971|gb|EPS33221.1|/0/hypothetical protein PDE_08183 [Penicillium oxalicum 114-2]
PDE_00770	1935	1654.95	15.7533	-6.71499	Down	0.983522	-	-	-	-	gi|525579584|gb|EPS25834.1|/0/hypothetical protein PDE_00770 [Penicillium oxalicum 114-2]
PDE_05501	687	114.873	16.6	-2.79079	Down	0.872018	-	-	-	-	gi|525584299|gb|EPS30549.1|/2.19377e-112/hypothetical protein PDE_05501 [Penicillium oxalicum 114-2]
PDE_09593	1117	23.7167	283.183	3.57776	Up	0.928478	K06215|1|1e-115|347|pcs:Pc22g15930|pyridoxal 5'-phosphate synthase pdxS subunit [EC:4.3.3.6]	-	-	GO:0009108//coenzyme biosynthetic process	gi|525588379|gb|EPS34629.1|/9.24016e-126/hypothetical protein PDE_09593 [Penicillium oxalicum 114-2]
PDE_03633	658	282.103	48.26	-2.54732	Down	0.897897	K17643|1|3e-10|65.5|pan:PODANSg8557|noranthrone monooxygenase [EC:1.13.12.20]	-	-	-	gi|525582437|gb|EPS28687.1|/2.14899e-76/hypothetical protein PDE_03633 [Penicillium oxalicum 114-2]
PDE_06899	2328	8.57333	888.783	6.69583	Up	0.979647	K03305|1|5e-135|200|pcs:Pc16g00660|proton-dependent oligopeptide transporter, POT family	GO:0031224//intrinsic component of membrane	-	GO:0015833//peptide transport	gi|525585690|gb|EPS31940.1|/0/hypothetical protein PDE_06899 [Penicillium oxalicum 114-2]
PDE_03824	1075	77.8767	17.7633	-2.13229	Down	0.812508	K11314|1|6e-71|268|ani:AN5974.2|transcriptional adapter 2-alpha;K07511|3|9e-27|121|cput:CONPUDRAFT_135940|enoyl-CoA hydratase [EC:4.2.1.17]	-	GO:0003824//catalytic activity	-	gi|525582628|gb|EPS28878.1|/6.51146e-117/hypothetical protein PDE_03824 [Penicillium oxalicum 114-2]
PDE_01610	839	208.14	567.653	1.44746	Up	0.811177	K02266|1|1e-39|163|pcs:Pc20g07780|cytochrome c oxidase subunit 6a	-	-	-	gi|525580422|gb|EPS26672.1|/4.87975e-44/hypothetical protein PDE_01610 [Penicillium oxalicum 114-2]
PDE_04886	1520	0.426667	79.7833	7.54683	Up	0.90708	-	-	-	-	gi|525583686|gb|EPS29936.1|/0/hypothetical protein PDE_04886 [Penicillium oxalicum 114-2]
PDE_04767	648	789.837	67.48	-3.54902	Down	0.941923	K01077|1|4e-15|81.6|cmt:CCM_09478|alkaline phosphatase [EC:3.1.3.1]	-	-	-	gi|525583567|gb|EPS29817.1|/2.14298e-103/hypothetical protein PDE_04767 [Penicillium oxalicum 114-2]
PDE_05941	1120	175.843	31.2833	-2.49082	Down	0.880577	K05986|1|1e-69|263|aor:AOR_1_1366164|nuclease S1 [EC:3.1.30.1]	-	GO:0004518//nuclease activity;GO:0097159//organic cyclic compound binding	GO:0006259//DNA metabolic process	gi|525584737|gb|EPS30987.1|/0/hypothetical protein PDE_05941 [Penicillium oxalicum 114-2]
PDE_03571	1602	22.9467	105.827	2.20535	Up	0.84009	K08141|1|1e-125|451|fgr:FGSG_08799|MFS transporter, SP family, general alpha glucoside:H+ symporter	GO:0031224//intrinsic component of membrane	GO:0022857//transmembrane transporter activity	GO:0044765//single-organism transport;GO:0044763	gi|525582375|gb|EPS28625.1|/0/hypothetical protein PDE_03571 [Penicillium oxalicum 114-2]
PDE_05270	210	178.82	47.7233	-1.90574	Down	0.843628	-	-	-	-	gi|525584069|gb|EPS30319.1|/8.57341e-32/hypothetical protein PDE_05270 [Penicillium oxalicum 114-2]
PDE_03733	502	110.17	27.79	-1.98709	Down	0.827184	K18065|1|1e-47|155|afv:AFLA_044850|Cdc25 family phosphatase [EC:3.1.3.48 1.20.4.-]	-	-	-	gi|525582537|gb|EPS28787.1|/1.24189e-59/hypothetical protein PDE_03733 [Penicillium oxalicum 114-2]
PDE_00295	4603	12.16	80.5767	2.72822	Up	0.844706	K08711|1|0.0|1050|cne:CNB05770|ATP-binding cassette, subfamily G (WHITE), member 2, PDR	GO:0031224//intrinsic component of membrane	GO:0017111//nucleoside-triphosphatase activity;GO:0032550;GO:0015405	GO:0009154//purine ribonucleotide catabolic process;GO:0051234//establishment of localization	gi|525579112|gb|EPS25362.1|/0/hypothetical protein PDE_00295 [Penicillium oxalicum 114-2]
PDE_03486	3404	37.6567	141.793	1.91281	Up	0.834311	K03235|1|0.0|1674|ang:ANI_1_328134|elongation factor 3	GO:0043231//intracellular membrane-bounded organelle;GO:0030529//intracellular ribonucleoprotein complex	GO:0017111//nucleoside-triphosphatase activity;GO:0032550	GO:0009154//purine ribonucleotide catabolic process;GO:0042254//ribosome biogenesis	gi|525582290|gb|EPS28540.1|/0/hypothetical protein PDE_03486 [Penicillium oxalicum 114-2]
PDE_09084	687	108.58	989.893	3.18851	Up	0.934998	-	-	-	-	gi|924884474|gb|KOS40634.1|/4.64915e-54/hypothetical protein ACN38_g8508 [Penicillium nordicum]
PDE_07928	1069	867.54	256.667	-1.75703	Down	0.855152	K01179|1|1e-87|292|tre:TRIREDRAFT_49976|endoglucanase [EC:3.2.1.4];K19355|5|1e-10|68.2|nhe:NECHADRAFT_105868|mannan endo-1,4-beta-mannosidase [EC:3.2.1.78]	-	GO:0016798//hydrolase activity, acting on glycosyl bonds	GO:0005975//carbohydrate metabolic process	gi|194143489|gb|ACF33814.1|/1.1971e-107/glycoside hydrolase 45 protein [Penicillium decumbens]
PDE_08907	1287	35.17	118.007	1.74645	Up	0.809493	K01555|1|0.0|768|pcs:Pc12g09030|fumarylacetoacetase [EC:3.7.1.2]	-	GO:0016823//hydrolase activity, acting on acid carbon-carbon bonds, in ketonic substances	GO:0006520//cellular amino acid metabolic process	gi|525587695|gb|EPS33945.1|/0/hypothetical protein PDE_08907 [Penicillium oxalicum 114-2]
PDE_00994	823	153.25	45.54	-1.75068	Down	0.822348	K09567|1|7e-68|120|cpw:CPC735_039360|peptidyl-prolyl isomerase H (cyclophilin H) [EC:5.2.1.8]	-	GO:0016859//cis-trans isomerase activity	GO:0018208//peptidyl-proline modification	gi|902268199|emb|CRL28434.1|/5.47459e-71/Cyclophilin-like [Penicillium camemberti]
PDE_07332	938	180.437	59.2467	-1.60669	Down	0.812963	K12191|1|5e-83|183|pcs:Pc21g03430|charged multivesicular body protein 2A	GO:0010008//endosome membrane	-	GO:0006900//membrane budding;GO:0045184//establishment of protein localization;GO:0032507//maintenance of protein location in cell;GO:0007034//vacuolar transport	gi|525586122|gb|EPS32372.1|/2.99185e-95/hypothetical protein PDE_07332 [Penicillium oxalicum 114-2]
PDE_00961	1425	567.287	8.79	-6.01207	Down	0.969234	-	-	-	-	gi|525579775|gb|EPS26025.1|/0/hypothetical protein PDE_00961 [Penicillium oxalicum 114-2]
PDE_02249	895	542.247	191.87	-1.49882	Down	0.818456	K03094|1|2e-62|142|act:ACLA_009360|S-phase kinase-associated protein 1	-	-	GO:0044267//cellular protein metabolic process	gi|859271218|emb|CEJ54808.1|/1.76053e-67/Putative E3 ubiquitin ligase complex SCF subunit sconC [Penicillium brasilianum]
PDE_04277	771	12.16	97.9967	3.01059	Up	0.868699	K17644|1|9e-93|340|ela:UCREL1_771|norsolorinic acid ketoreductase [EC:1.1.1.349]	-	-	GO:0008152//metabolic process	gi|525583078|gb|EPS29328.1|/1.89326e-137/hypothetical protein PDE_04277 [Penicillium oxalicum 114-2]
PDE_04216	627	220.217	54.41	-2.01698	Down	0.859499	K00253|1|6e-40|164|pno:SNOG_03241|isovaleryl-CoA dehydrogenase [EC:1.3.8.4];K07512|5|4e-08|58.5|pbn:PADG_02837|mitochondrial trans-2-enoyl-CoA reductase [EC:1.3.1.38]	-	GO:0016705//oxidoreductase activity, acting on paired donors, with incorporation or reduction of molecular oxygen	GO:0044710	gi|525583017|gb|EPS29267.1|/5.5276e-114/hypothetical protein PDE_04216 [Penicillium oxalicum 114-2]
PDE_02509	1308	34.8267	125.317	1.84731	Up	0.822938	K05757|1|3e-174|511|pcs:Pc14g01330|actin related protein 2/3 complex, subunit 1A/1B	GO:0015629//actin cytoskeleton	GO:0008092//cytoskeletal protein binding;GO:0032182//ubiquitin-like protein binding	GO:0008064//regulation of actin polymerization or depolymerization	gi|525581316|gb|EPS27566.1|/0/hypothetical protein PDE_02509 [Penicillium oxalicum 114-2]
PDE_02842	1886	34.93	223.83	2.67986	Up	0.897324	K09831|1|0.0|764|pcs:Pc16g08330|sterol 22-desaturase [EC:1.14.19.41]	GO:0043231//intracellular membrane-bounded organelle	GO:0046906//tetrapyrrole binding;GO:0046914//transition metal ion binding;GO:0016717//oxidoreductase activity, acting on paired donors, with oxidation of a pair of donors resulting in the reduction of molecular oxygen to two molecules of water	GO:0008204//ergosterol metabolic process	gi|525581648|gb|EPS27898.1|/0/hypothetical protein PDE_02842 [Penicillium oxalicum 114-2]
PDE_00033	929	113.96	20.31	-2.48827	Down	0.859819	-	-	-	-	gi|525578852|gb|EPS25102.1|/1.34425e-40/hypothetical protein PDE_00033 [Penicillium oxalicum 114-2]
PDE_02440	1390	45.6	274.16	2.58791	Up	0.899195	K00161|1|0.0|671|ang:ANI_1_1206064|pyruvate dehydrogenase E1 component alpha subunit [EC:1.2.4.1]	GO:0043227//membrane-bounded organelle	GO:0004738//pyruvate dehydrogenase activity	GO:0044710;GO:0006007//glucose catabolic process	gi|525581247|gb|EPS27497.1|/0/hypothetical protein PDE_02440 [Penicillium oxalicum 114-2]
PDE_09243	1266	88.1967	3.56333	-4.62942	Down	0.889658	-	-	-	GO:1901362;GO:0018130	gi|525588029|gb|EPS34279.1|/0/hypothetical protein PDE_09243 [Penicillium oxalicum 114-2]
PDE_01963	1669	102.5	435.37	2.08662	Up	0.878707	K03257|1|3e-176|237|pte:PTT_07032|translation initiation factor 4A	GO:0044424	GO:0008135//translation factor activity, RNA binding;GO:0042623//ATPase activity, coupled;GO:0032550	GO:0006412//translation	gi|557721682|dbj|GAD99484.1|/1.59325e-179/ATP-dependent RNA helicase eIF4A [Byssochlamys spectabilis No. 5]
PDE_00798	1344	100.41	17.5667	-2.51499	Down	0.852457	-	-	-	-	gi|525579612|gb|EPS25862.1|/0/hypothetical protein PDE_00798 [Penicillium oxalicum 114-2]
PDE_09910	792	564.397	71.07	-2.9894	Down	0.924872	-	-	GO:0003824//catalytic activity	-	gi|525588695|gb|EPS34945.1|/1.13526e-132/hypothetical protein PDE_09910 [Penicillium oxalicum 114-2]
PDE_00751	2008	22.2367	100.847	2.18115	Up	0.835271	K17871|1|0.0|597|pcs:Pc12g15240|NADH:ubiquinone reductase (non-electrogenic) [EC:1.6.5.9]	-	GO:0000166//nucleotide binding;GO:0016651//oxidoreductase activity, acting on NAD(P)H	GO:0006007//glucose catabolic process;GO:0055114//oxidation-reduction process;GO:0007569//cell aging	gi|525579565|gb|EPS25815.1|/0/hypothetical protein PDE_00751 [Penicillium oxalicum 114-2]
PDE_08878	2469	452.217	1723.65	1.93038	Up	0.874174	K01610|1|0.0|848|ani:AN1918.2|phosphoenolpyruvate carboxykinase (ATP) [EC:4.1.1.49]	-	GO:0004611//phosphoenolpyruvate carboxykinase activity;GO:0032550;GO:0016772//transferase activity, transferring phosphorus-containing groups;GO:0000166//nucleotide binding	GO:0006796//phosphate-containing compound metabolic process;GO:0006006//glucose metabolic process	gi|525587666|gb|EPS33916.1|/0/hypothetical protein PDE_08878 [Penicillium oxalicum 114-2]
PDE_08106	396	8.38667	66.2567	2.9819	Up	0.835726	-	-	-	-	gi|525586894|gb|EPS33144.1|/3.89627e-64/hypothetical protein PDE_08106 [Penicillium oxalicum 114-2]
PDE_03183	1244	298.337	39.9167	-2.90188	Down	0.912825	-	-	-	-	gi|525581987|gb|EPS28237.1|/7.59918e-82/hypothetical protein PDE_03183 [Penicillium oxalicum 114-2]
PDE_09939	996	121.263	14.1967	-3.09452	Down	0.883795	-	-	-	-	gi|525588724|gb|EPS34974.1|/1.16811e-151/hypothetical protein PDE_09939 [Penicillium oxalicum 114-2]
PDE_03382	897	55.87	1055.03	4.23906	Up	0.954711	K14171|1|8e-50|114|pcs:Pc22g23760|alkyl hydroperoxide reductase 1 [EC:1.11.1.15]	-	GO:0003824//catalytic activity	GO:0044710	gi|525582186|gb|EPS28436.1|/1.41985e-54/hypothetical protein PDE_03382 [Penicillium oxalicum 114-2]
PDE_09900	1231	425.7	1976.13	2.21477	Up	0.896246	K18278|1|4e-168|486|pcs:Pc21g15700|pyrimidine precursor biosynthesis enzyme	-	-	-	gi|525588685|gb|EPS34935.1|/0/hypothetical protein PDE_09900 [Penicillium oxalicum 114-2]
PDE_04156	1651	74.2167	235.37	1.66512	Up	0.827756	-	-	-	-	gi|525582957|gb|EPS29207.1|/0/hypothetical protein PDE_04156 [Penicillium oxalicum 114-2]
PDE_01265	2835	21.1667	198.087	3.22627	Up	0.909573	-	-	-	GO:0044765//single-organism transport	gi|525580079|gb|EPS26329.1|/0/hypothetical protein PDE_01265 [Penicillium oxalicum 114-2]
PDE_05197	1313	110.01	381.423	1.79376	Up	0.851024	K06126|1|1e-49|187|ela:UCREL1_5432|ubiquinone biosynthesis monooxygenase Coq6 [EC:1.14.13.-]	GO:0031966//mitochondrial membrane	-	GO:0016192//vesicle-mediated transport;GO:0001933//negative regulation of protein phosphorylation;GO:0006950//response to stress	gi|169767974|ref|XP_001818458.1|/4.64951e-158/sphingolipid long chain base-responsive protein PIL1 [Aspergillus oryzae RIB40]
PDE_06527	806	1203.2	18.53	-6.02087	Down	0.97535	-	-	-	-	gi|525585322|gb|EPS31572.1|/6.54574e-27/hypothetical protein PDE_06527 [Penicillium oxalicum 114-2]
PDE_01232	371	3.97667	44.8633	3.49591	Up	0.804522	-	-	-	-	gi|525580046|gb|EPS26296.1|/2.53017e-38/hypothetical protein PDE_01232 [Penicillium oxalicum 114-2]
PDE_05219	2879	33.32	125.547	1.91376	Up	0.82806	K16055|1|0.0|899|ang:ANI_1_2070064|trehalose 6-phosphate synthase/phosphatase [EC:2.4.1.15 3.1.3.12]	-	-	-	gi|525584018|gb|EPS30268.1|/0/putative alpha,alpha-trehalose-phosphate synthase [UDP-forming] [Penicillium oxalicum 114-2]
PDE_05251	1120	158.037	426.11	1.43097	Up	0.805466	-	-	-	-	gi|525584050|gb|EPS30300.1|/0/hypothetical protein PDE_05251 [Penicillium oxalicum 114-2]
PDE_01653	516	8.31	136.05	4.03314	Up	0.908512	-	-	-	-	gi|525580465|gb|EPS26715.1|/4.18459e-13/hypothetical protein PDE_01653 [Penicillium oxalicum 114-2]
PDE_03742	1861	1.04667	38.2233	5.19058	Up	0.807285	K14685|1|8e-117|198|vda:VDAG_04326|solute carrier family 40 (iron-regulated transporter), member 1	-	-	-	gi|525582546|gb|EPS28796.1|/4.75731e-166/hypothetical protein PDE_03742 [Penicillium oxalicum 114-2]
PDE_09116	2637	17.2067	93.6567	2.44441	Up	0.844689	K03934|1|0.0|1189|pcs:Pc22g11120|NADH dehydrogenase (ubiquinone) Fe-S protein 1 [EC:1.6.5.3 1.6.99.3]	-	GO:0051540;GO:0050136//NADH dehydrogenase (quinone) activity	GO:0022904//respiratory electron transport chain	gi|525587902|gb|EPS34152.1|/0/hypothetical protein PDE_09116 [Penicillium oxalicum 114-2]
PDE_08784	339	47.2467	4.60333	-3.35946	Down	0.808044	K01640|1|2e-29|127|aje:HCAG_05738|hydroxymethylglutaryl-CoA lyase [EC:4.1.3.4]	-	-	-	gi|525587572|gb|EPS33822.1|/6.12388e-54/hypothetical protein PDE_08784 [Penicillium oxalicum 114-2]
PDE_03788	954	11.8033	80.1267	2.76309	Up	0.84533	-	-	-	-	gi|525582592|gb|EPS28842.1|/2.62916e-172/hypothetical protein PDE_03788 [Penicillium oxalicum 114-2]
PDE_01372	1518	135.143	11.9833	-3.49539	Down	0.899144	K01078|1|2e-161|402|pcs:Pc12g14860|acid phosphatase [EC:3.1.3.2]	-	GO:0016791//phosphatase activity	-	gi|525580185|gb|EPS26435.1|/0/hypothetical protein PDE_01372 [Penicillium oxalicum 114-2]
PDE_01576	2627	12.6367	93.6533	2.88971	Up	0.861858	K00958|1|0.0|697|pcs:Pc20g07710|sulfate adenylyltransferase [EC:2.7.7.4]	GO:0044424	GO:0032550;GO:0004779//sulfate adenylyltransferase activity;GO:0016301//kinase activity	GO:0000097//sulfur amino acid biosynthetic process	gi|255945053|ref|XP_002563294.1|/0/sulfate adenylyltransferase aps-Penicillium chrysogenum [Penicillium rubens Wisconsin 54-1255]
PDE_09236	646	694.267	4.04	-7.42499	Down	0.983033	K17740|1|6e-72|228|pcs:Pc16g10760|scytalone dehydratase [EC:4.2.1.94]	-	GO:0016836//hydro-lyase activity	GO:0019748//secondary metabolic process	gi|525588022|gb|EPS34272.1|/3.17778e-92/hypothetical protein PDE_09236 [Penicillium oxalicum 114-2]
PDE_09828	756	7.38	159.217	4.43123	Up	0.92103	K00236|1|1e-53|209|pcs:Pc22g14260|succinate dehydrogenase (ubiquinone) cytochrome b560 subunit	GO:0043234//protein complex	GO:0016627//oxidoreductase activity, acting on the CH-CH group of donors	GO:0009060//aerobic respiration	gi|525588614|gb|EPS34864.1|/1.16244e-67/hypothetical protein PDE_09828 [Penicillium oxalicum 114-2]
PDE_04634	3481	49.6167	242.097	2.28669	Up	0.880729	K01536|1|0.0|897|afm:AFUA_2G01320|Na+-exporting ATPase [EC:3.6.3.7]	GO:0016020//membrane	GO:0036094//small molecule binding;GO:0043167//ion binding;GO:1901363//heterocyclic compound binding;GO:0097159//organic cyclic compound binding;GO:0003824//catalytic activity	-	gi|525583434|gb|EPS29684.1|/0/hypothetical protein PDE_04634 [Penicillium oxalicum 114-2]
PDE_08849	1232	332.423	1072.13	1.68939	Up	0.848194	-	GO:0031224//intrinsic component of membrane	GO:0043169//cation binding;GO:0016682//oxidoreductase activity, acting on diphenols and related substances as donors, oxygen as acceptor	GO:0044710;GO:0044707;GO:0006091//generation of precursor metabolites and energy	gi|24061751|gb|AAN39883.1|/4.42674e-127/mitochondrial alternative oxidase [Aspergillus nidulans]
PDE_00163	1614	137.953	32.8133	-2.07183	Down	0.845751	K14778|1|2e-30|134|mbe:MBM_03744|ATP-dependent RNA helicase DDX49/DBP8 [EC:3.6.4.13];K00854|3|4e-14|80.5|tmn:UCRPA7_6399|xylulokinase [EC:2.7.1.17];K17648|4|5e-06|53.5|pan:PODANSg8561|versiconal hemiacetal acetate esterase [EC:3.1.1.94]	-	GO:0003824//catalytic activity	-	gi|525578980|gb|EPS25230.1|/1.6182e-133/hypothetical protein PDE_00163 [Penicillium oxalicum 114-2]
PDE_09897	370	44.13	317.05	2.84488	Up	0.912151	-	-	-	-	gi|525588683|gb|EPS34933.1|/1.72551e-33/hypothetical protein PDE_09897 [Penicillium oxalicum 114-2]
PDE_03861	1203	106.64	25.1633	-2.08335	Down	0.832188	K17878|1|8e-61|234|afv:AFLA_042130|nicotinamide N-methyltransferase [EC:2.1.1.1];K13341|2|2e-12|73.9|sla:SERLADRAFT_416902|peroxin-7	-	-	-	gi|525582665|gb|EPS28915.1|/0/hypothetical protein PDE_03861 [Penicillium oxalicum 114-2]
PDE_07886	1476	170.653	24.72	-2.78732	Down	0.89104	K14454|1|5e-61|236|nhe:NECHADRAFT_10996|aspartate aminotransferase, cytoplasmic [EC:2.6.1.1];K00286|2|1e-45|184|npa:UCRNP2_9665|pyrroline-5-carboxylate reductase [EC:1.5.1.2];K00318|3|1e-32|141|spo:SPCC70.03c|proline dehydrogenase [EC:1.5.-.-]	-	-	GO:0044710	gi|525586675|gb|EPS32925.1|/0/hypothetical protein PDE_07886 [Penicillium oxalicum 114-2]
PDE_00326	824	14.6033	619.81	5.40746	Up	0.964702	K04564|1|5e-81|301|pcs:Pc16g14220|superoxide dismutase, Fe-Mn family [EC:1.15.1.1]	GO:0005739//mitochondrion	GO:0003824//catalytic activity	GO:0008152//metabolic process	gi|525579143|gb|EPS25393.1|/3.67391e-97/hypothetical protein PDE_00326 [Penicillium oxalicum 114-2]
PDE_00054	1328	54.9933	164.553	1.58123	Up	0.805803	K04713|1|0.0|374|pcs:Pc21g23490|sphinganine C4-monooxygenase [EC:1.14.18.5]	GO:0031224//intrinsic component of membrane	GO:0046914//transition metal ion binding;GO:0003824//catalytic activity	GO:0006631//fatty acid metabolic process	gi|525578873|gb|EPS25123.1|/0/hypothetical protein PDE_00054 [Penicillium oxalicum 114-2]
PDE_04041	526	7.05	344.117	5.60913	Up	0.957592	-	-	-	-	gi|525582842|gb|EPS29092.1|/4.09895e-40/hypothetical protein PDE_04041 [Penicillium oxalicum 114-2]
PDE_00637	1425	22.4167	139.917	2.64192	Up	0.876837	-	-	-	-	gi|525579453|gb|EPS25703.1|/0/hypothetical protein PDE_00637 [Penicillium oxalicum 114-2]
PDE_05651	3676	33.5333	175.03	2.38393	Up	0.874916	K01958|1|0.0|1952|afv:AFLA_112120|pyruvate carboxylase [EC:6.4.1.1]	-	GO:0043169//cation binding;GO:0016879//ligase activity, forming carbon-nitrogen bonds;GO:0003676//nucleic acid binding;GO:0016885;GO:0032550	GO:0006006//glucose metabolic process	gi|525584449|gb|EPS30699.1|/0/hypothetical protein PDE_05651 [Penicillium oxalicum 114-2]
PDE_05404	336	31.7433	186.25	2.55271	Up	0.885042	-	-	-	-	gi|525584203|gb|EPS30453.1|/5.42927e-18/hypothetical protein PDE_05404 [Penicillium oxalicum 114-2]
PDE_00935	681	57.9	189.233	1.70853	Up	0.825987	-	-	-	-	gi|525579749|gb|EPS25999.1|/5.73571e-65/hypothetical protein PDE_00935 [Penicillium oxalicum 114-2]
PDE_05901	772	7.05667	583.8	6.37034	Up	0.973143	K14686|1|4e-37|147|nhe:NECHADRAFT_73427|solute carrier family 31 (copper transporter), member 1	-	-	-	gi|525584697|gb|EPS30947.1|/3.07924e-71/hypothetical protein PDE_05901 [Penicillium oxalicum 114-2]
PDE_07936	1228	1777.49	68.5133	-4.69732	Down	0.963337	K19305|1|5e-88|325|pcs:Pc06g00080|deuterolysin [EC:3.4.24.39]	-	GO:0016787//hydrolase activity	-	gi|525586725|gb|EPS32975.1|/8.77283e-124/hypothetical protein PDE_07936 [Penicillium oxalicum 114-2]
PDE_05848	609	105.853	20.6833	-2.35553	Down	0.848851	-	-	-	-	gi|525584645|gb|EPS30895.1|/2.87212e-88/hypothetical protein PDE_05848 [Penicillium oxalicum 114-2]
PDE_04033	1021	43.4467	217.18	2.32157	Up	0.878757	K12272|1|1e-101|303|afm:AFUA_2G07600|signal recognition particle receptor subunit beta	GO:0044464	GO:0032550	GO:0035556//intracellular signal transduction	gi|859261392|emb|CEJ60862.1|/2.74334e-129/Putative SRP receptor beta subunit [Penicillium brasilianum]
PDE_03587	1911	3.13667	51.2167	4.02931	Up	0.831177	K03320|1|0.0|700|pcs:Pc22g08510|ammonium transporter, Amt family	GO:0031224//intrinsic component of membrane	GO:0008509//anion transmembrane transporter activity	GO:0015696//ammonium transport	gi|525582391|gb|EPS28641.1|/0/hypothetical protein PDE_03587 [Penicillium oxalicum 114-2]
PDE_04765	3663	105.51	18.66	-2.49936	Down	0.855439	K12828|1|3e-21|67.4|pfj:MYCFIDRAFT_216436|splicing factor 3B subunit 1	-	-	-	gi|525583565|gb|EPS29815.1|/0/hypothetical protein PDE_04765 [Penicillium oxalicum 114-2]
PDE_03437	780	236.65	1270.33	2.42437	Up	0.907669	K01527|1|5e-20|98.6|pte:PTT_12812|nascent polypeptide-associated complex subunit beta	-	-	-	gi|525582241|gb|EPS28491.1|/3.82773e-93/hypothetical protein PDE_03437 [Penicillium oxalicum 114-2]
PDE_03834	1797	47.7533	176.537	1.88629	Up	0.841758	-	-	GO:0005488//binding	-	gi|525582638|gb|EPS28888.1|/8.4739e-148/hypothetical protein PDE_03834 [Penicillium oxalicum 114-2]
PDE_03823	525	137.573	32.2767	-2.09164	Down	0.846779	K09983|1|3e-42|171|aor:AOR_1_404184|uncharacterized protein	-	-	-	gi|525582627|gb|EPS28877.1|/3.63558e-95/hypothetical protein PDE_03823 [Penicillium oxalicum 114-2]
PDE_09257	3273	318.897	1010.12	1.66337	Up	0.844588	K03235|1|0.0|1724|pcs:Pc12g06650|elongation factor 3	GO:0005840//ribosome	GO:0017111//nucleoside-triphosphatase activity;GO:0032550;GO:0008135//translation factor activity, RNA binding	GO:0006412//translation;GO:0009154//purine ribonucleotide catabolic process	gi|525588043|gb|EPS34293.1|/0/hypothetical protein PDE_09257 [Penicillium oxalicum 114-2]
PDE_02121	1486	168.163	29.29	-2.52138	Down	0.879684	K17826|1|2e-41|106|nfi:NFIA_093750|fumitremorgin C monooxygenase [EC:1.14.13.177]	-	GO:0046914//transition metal ion binding;GO:0016491//oxidoreductase activity;GO:0046906//tetrapyrrole binding	GO:0044710	gi|525580928|gb|EPS27178.1|/1.843e-139/hypothetical protein PDE_02121 [Penicillium oxalicum 114-2]
PDE_00444	1100	134.3	608.747	2.18038	Up	0.888833	K15102|1|1e-116|251|nfi:NFIA_010280|solute carrier family 25 (mitochondrial phosphate transporter), member 3	GO:0031224//intrinsic component of membrane;GO:0005739//mitochondrion	-	GO:0044765//single-organism transport;GO:0044763	gi|525579261|gb|EPS25511.1|/1.10067e-140/hypothetical protein PDE_00444 [Penicillium oxalicum 114-2]
PDE_04150	1729	145.587	41.2733	-1.8186	Down	0.827066	K08141|1|2e-153|370|afm:AFUA_8G07240|MFS transporter, SP family, general alpha glucoside:H+ symporter	-	GO:0005215//transporter activity	-	gi|525582951|gb|EPS29201.1|/0/hypothetical protein PDE_04150 [Penicillium oxalicum 114-2]
PDE_05888	1484	78.6	8.02667	-3.29166	Down	0.858893	-	-	-	-	gi|525584684|gb|EPS30934.1|/8.53639e-152/hypothetical protein PDE_05888 [Penicillium oxalicum 114-2]
PDE_01828	1795	18.8333	81.3667	2.11115	Up	0.814412	K00589|1|0.0|695|pcs:Pc20g03160|uroporphyrin-III C-methyltransferase [EC:2.1.1.107]	-	GO:0036094//small molecule binding;GO:0016628//oxidoreductase activity, acting on the CH-CH group of donors, NAD or NADP as acceptor;GO:0008169//C-methyltransferase activity	GO:0006783//heme biosynthetic process	gi|525580638|gb|EPS26888.1|/0/hypothetical protein PDE_01828 [Penicillium oxalicum 114-2]
PDE_09131	1697	42.91	389.907	3.18374	Up	0.925731	K00415|1|2e-133|446|pcs:Pc12g05480|ubiquinol-cytochrome c reductase core subunit 2	-	GO:0015078//hydrogen ion transmembrane transporter activity;GO:0003824//catalytic activity;GO:0043169//cation binding	GO:0044710	gi|859259962|emb|CEJ62094.1|/0/Putative Ubiquinol-cytochrome c reductase complex core protein 2 (Eurofung) [Penicillium brasilianum]
PDE_08346	1729	115.563	472.153	2.03057	Up	0.875303	K01915|1|1e-172|607|nfi:NFIA_103240|glutamine synthetase [EC:6.3.1.2]	GO:0044424	GO:0016211;GO:0032550	GO:0006541//glutamine metabolic process	gi|525587134|gb|EPS33384.1|/0/hypothetical protein PDE_08346 [Penicillium oxalicum 114-2]
PDE_03690	2129	32.3467	133.387	2.04393	Up	0.842061	K11594|1|0.0|852|act:ACLA_046980|ATP-dependent RNA helicase DDX3X [EC:3.6.4.13]	GO:0044424	GO:0008135//translation factor activity, RNA binding;GO:0042623//ATPase activity, coupled;GO:0032550	GO:0006412//translation	gi|134034088|sp|A1CH78.1|DED1_ASPCL/0/RecName: Full=ATP-dependent RNA helicase ded1
PDE_04628	1028	232.3	46.9167	-2.30782	Down	0.880543	K06123|1|6e-08|58.9|clu:CLUG_04223|1-acylglycerone phosphate reductase [EC:1.1.1.101]	-	GO:0036094//small molecule binding;GO:0003824//catalytic activity	GO:0044710	gi|525583428|gb|EPS29678.1|/1.95922e-115/hypothetical protein PDE_04628 [Penicillium oxalicum 114-2]
PDE_09234	789	133.577	7.03333	-4.24732	Down	0.910348	-	-	GO:0036094//small molecule binding	-	gi|525588020|gb|EPS34270.1|/2.49832e-148/hypothetical protein PDE_09234 [Penicillium oxalicum 114-2]
PDE_01770	1852	77.7367	19.21	-2.01674	Down	0.804927	-	-	-	-	gi|525580581|gb|EPS26831.1|/2.56208e-155/hypothetical protein PDE_01770 [Penicillium oxalicum 114-2]
PDE_01354	1299	4116.26	757.637	-2.44175	Down	0.911006	K01176|1|4e-28|126|afm:AFUA_2G00710|alpha-amylase [EC:3.2.1.1];K01178|3|2e-27|124|afm:AFUA_2G00690|glucoamylase [EC:3.2.1.3]	-	-	-	gi|525580168|gb|EPS26418.1|/0/starch binding domain- and chitin binding domain-containing protein [Penicillium oxalicum 114-2]
PDE_05048	1470	21.5	152.533	2.82672	Up	0.887839	K07739|1|2e-55|207|wic:J056_001061|elongator complex protein 3 [EC:2.3.1.48];K15280|3|2e-10|68.2|cmt:CCM_07068|solute carrier family 35, member C2	GO:0031224//intrinsic component of membrane	-	-	gi|525583848|gb|EPS30098.1|/0/hypothetical protein PDE_05048 [Penicillium oxalicum 114-2]
PDE_00607	2260	1195.62	3282.51	1.45704	Up	0.818658	K01487|1|2e-21|87.0|ela:UCREL1_8805|guanine deaminase [EC:3.5.4.3]	GO:0016020//membrane	GO:0022857//transmembrane transporter activity	GO:0051234//establishment of localization	gi|511514026|gb|AGN74920.1|/0/cellodextrin transporter cdt-c [Penicillium decumbens]
PDE_01446	1472	16.7233	175.78	3.39384	Up	0.908343	K00162|1|2e-76|287|pcs:Pc14g00690|pyruvate dehydrogenase E1 component beta subunit [EC:1.2.4.1]	-	GO:0004738//pyruvate dehydrogenase activity	GO:0006085//acetyl-CoA biosynthetic process;GO:0044710	gi|525580259|gb|EPS26509.1|/3.42679e-80/hypothetical protein PDE_01446 [Penicillium oxalicum 114-2]
PDE_01487	228	237.213	71.77	-1.72473	Down	0.833519	-	-	-	-	gi|525580300|gb|EPS26550.1|/1.18988e-20/hypothetical protein PDE_01487 [Penicillium oxalicum 114-2]
PDE_04068	453	93.0033	23.97	-1.95605	Down	0.813486	-	-	-	-	gi|525582869|gb|EPS29119.1|/1.14077e-84/hypothetical protein PDE_04068 [Penicillium oxalicum 114-2]
PDE_07032	1098	29.5533	150.527	2.34863	Up	0.867165	-	-	-	-	gi|525585823|gb|EPS32073.1|/1.75076e-165/hypothetical protein PDE_07032 [Penicillium oxalicum 114-2]
PDE_09296	1911	46.76	165.977	1.82763	Up	0.834075	K00643|1|0.0|993|pcs:Pc22g13500|5-aminolevulinate synthase [EC:2.3.1.37]	-	GO:0016749//N-succinyltransferase activity;GO:0043168//anion binding	GO:0018130	gi|525588082|gb|EPS34332.1|/0/hypothetical protein PDE_09296 [Penicillium oxalicum 114-2]
PDE_02288	327	187.14	43.7633	-2.09632	Down	0.860156	K12946|1|6e-07|52.8|pcs:Pc20g00860|signal peptidase complex subunit 1 [EC:3.4.-.-]	-	-	-	gi|525581095|gb|EPS27345.1|/2.06044e-49/hypothetical protein PDE_02288 [Penicillium oxalicum 114-2]
PDE_03065	1680	88.9833	312.243	1.81106	Up	0.849912	K01858|1|0.0|943|pcs:Pc22g25050|myo-inositol-1-phosphate synthase [EC:5.5.1.4]	-	GO:0016872//intramolecular lyase activity;GO:0036094//small molecule binding	GO:0006644//phospholipid metabolic process;GO:0006020//inositol metabolic process	gi|525581869|gb|EPS28119.1|/0/hypothetical protein PDE_03065 [Penicillium oxalicum 114-2]
PDE_00765	2031	10.23	61.4167	2.58582	Up	0.814497	K00654|1|0.0|1028|afm:AFUA_1G11890|serine palmitoyltransferase [EC:2.3.1.50]	GO:0017059//serine C-palmitoyltransferase complex	GO:0043168//anion binding;GO:0016454//C-palmitoyltransferase activity	GO:0006665//sphingolipid metabolic process	gi|525579579|gb|EPS25829.1|/0/hypothetical protein PDE_00765 [Penicillium oxalicum 114-2]
PDE_06492	1746	515.957	129.98	-1.98896	Down	0.87313	-	-	-	-	gi|525585287|gb|EPS31537.1|/4.66793e-137/hypothetical protein PDE_06492 [Penicillium oxalicum 114-2]
PDE_08412	1686	67.5167	260.97	1.95057	Up	0.858943	K03942|1|0.0|821|pcs:Pc22g06720|NADH dehydrogenase (ubiquinone) flavoprotein 1 [EC:1.6.5.3 1.6.99.3]	-	GO:0051536//iron-sulfur cluster binding;GO:0050136//NADH dehydrogenase (quinone) activity;GO:0032553//ribonucleotide binding	GO:0044710	gi|525587200|gb|EPS33450.1|/0/hypothetical protein PDE_08412 [Penicillium oxalicum 114-2]
PDE_08419	1760	5.84333	50.4767	3.11075	Up	0.809762	K20061|1|5e-44|179|nfi:NFIA_094980|arrestin-related trafficking adapter 3/6	-	-	-	gi|525587207|gb|EPS33457.1|/0/hypothetical protein PDE_08419 [Penicillium oxalicum 114-2]
PDE_05095	486	47.38	182.237	1.94346	Up	0.846863	-	-	-	-	gi|525583895|gb|EPS30145.1|/2.19589e-92/hypothetical protein PDE_05095 [Penicillium oxalicum 114-2]
PDE_09030	660	1351.37	350.597	-1.94654	Down	0.874966	-	-	-	-	gi|525587818|gb|EPS34068.1|/3.41763e-96/hypothetical protein PDE_09030 [Penicillium oxalicum 114-2]
PDE_00092	1055	108.157	23.9567	-2.17462	Down	0.839433	K01166|1|1e-79|244|pcs:Pc06g00430|ribonuclease T2 [EC:3.1.27.1]	-	-	-	gi|525578911|gb|EPS25161.1|/2.10166e-118/hypothetical protein PDE_00092 [Penicillium oxalicum 114-2]
PDE_06833	633	355.797	107.517	-1.72649	Down	0.84356	-	-	-	-	gi|525585625|gb|EPS31875.1|/9.19363e-56/hypothetical protein PDE_06833 [Penicillium oxalicum 114-2]
PDE_07778	1539	26.2867	104.117	1.9858	Up	0.82378	-	-	-	-	gi|902266052|emb|CRL30447.1|/6.01199e-83/unnamed protein product [Penicillium camemberti]
PDE_04393	1272	207.753	27.5533	-2.91457	Down	0.902851	K15855|1|7e-154|544|ani:AN2824.2|exo-1,4-beta-D-glucosaminidase [EC:3.2.1.165]	-	GO:0003824//catalytic activity	-	gi|525583194|gb|EPS29444.1|/0/hypothetical protein PDE_04393 [Penicillium oxalicum 114-2]
PDE_03223	936	21.5167	88.17	2.03483	Up	0.815322	K02258|1|1e-97|328|pcs:Pc20g14590|cytochrome c oxidase assembly protein subunit 11	-	GO:0046914//transition metal ion binding	-	gi|859270175|emb|CEJ53765.1|/7.01548e-104/Putative Cytochrome c oxidase assembly protein COX11, mitochondrial [Penicillium brasilianum]
PDE_01987	663	86.3967	479.69	2.47305	Up	0.903727	-	-	-	-	gi|525580796|gb|EPS27046.1|/1.83657e-89/hypothetical protein PDE_01987 [Penicillium oxalicum 114-2]
PDE_09766	966	90	24.7033	-1.86522	Down	0.803764	-	-	-	-	gi|525588552|gb|EPS34802.1|/3.22557e-117/hypothetical protein PDE_09766 [Penicillium oxalicum 114-2]
PDE_03296	780	1253.99	50.9933	-4.62007	Down	0.960709	-	-	GO:0003824//catalytic activity	GO:0043170	gi|525582100|gb|EPS28350.1|/2.2233e-125/putative lysozyme [Penicillium oxalicum 114-2]
PDE_09609	829	795.18	260.727	-1.60874	Down	0.836989	-	-	GO:0003824//catalytic activity	-	gi|525588395|gb|EPS34645.1|/9.09277e-128/hypothetical protein PDE_09609 [Penicillium oxalicum 114-2]
PDE_06096	1832	7.83	416.877	5.73446	Up	0.962293	K08197|1|5e-48|193|psq:PUNSTDRAFT_124252|MFS transporter, SIT family, siderophore-iron:H+ symporter	GO:0031224//intrinsic component of membrane	-	GO:0044763	gi|525584891|gb|EPS31141.1|/0/hypothetical protein PDE_06096 [Penicillium oxalicum 114-2]
PDE_04225	1892	10.9733	69.1033	2.65475	Up	0.828936	-	-	-	-	gi|525583026|gb|EPS29276.1|/1.10164e-125/hypothetical protein PDE_04225 [Penicillium oxalicum 114-2]
PDE_07631	1280	201.21	64.9567	-1.63115	Down	0.819197	-	-	GO:0097159//organic cyclic compound binding;GO:0046914//transition metal ion binding	-	gi|525586421|gb|EPS32671.1|/5.7109e-116/hypothetical protein PDE_07631 [Penicillium oxalicum 114-2]
PDE_06681	258	171.44	50.4833	-1.76382	Down	0.828397	-	-	-	-	gi|525585474|gb|EPS31724.1|/3.14642e-34/hypothetical protein PDE_06681 [Penicillium oxalicum 114-2]
PDE_04944	1598	20.8533	101.377	2.28138	Up	0.841252	K01466|1|0.0|563|act:ACLA_092570|allantoinase [EC:3.5.2.5]	-	GO:0046914//transition metal ion binding;GO:0016812//hydrolase activity, acting on carbon-nitrogen (but not peptide) bonds, in cyclic amides	GO:0000256//allantoin catabolic process	gi|525583744|gb|EPS29994.1|/0/hypothetical protein PDE_04944 [Penicillium oxalicum 114-2]
PDE_00421	1661	28.7633	271.383	3.23803	Up	0.920003	K19564|1|3e-85|292|bor:COCMIDRAFT_34174|choline transport protein	GO:0031224//intrinsic component of membrane	GO:0046943//carboxylic acid transmembrane transporter activity	GO:0044763;GO:0006865//amino acid transport	gi|525579238|gb|EPS25488.1|/0/hypothetical protein PDE_00421 [Penicillium oxalicum 114-2]
PDE_00009	986	210.077	66.0633	-1.66899	Down	0.824774	K00545|1|2e-120|432|act:ACLA_055840|catechol O-methyltransferase [EC:2.1.1.6]	-	GO:0043167//ion binding;GO:0008171//O-methyltransferase activity	GO:0008152//metabolic process	gi|525578828|gb|EPS25078.1|/2.09977e-154/hypothetical protein PDE_00009 [Penicillium oxalicum 114-2]
PDE_07344	1326	620.94	21.55	-4.84869	Down	0.95862	K06004|1|1e-123|444|afm:AFUA_5G13300|aspergillopepsin I [EC:3.4.23.18]	-	GO:0016787//hydrolase activity	-	gi|525586134|gb|EPS32384.1|/0/hypothetical protein PDE_07344 [Penicillium oxalicum 114-2]
PDE_03008	957	72.91	231.843	1.66896	Up	0.827285	K09425|1|5e-116|417|pcs:Pc13g03170|Myb-like DNA-binding protein FlbD	-	GO:0005488//binding	-	gi|525581812|gb|EPS28062.1|/1.03713e-176/hypothetical protein PDE_03008 [Penicillium oxalicum 114-2]
PDE_02948	3056	82.93	319.653	1.94654	Up	0.863206	-	-	-	-	gi|525581753|gb|EPS28003.1|/0/hypothetical protein PDE_02948 [Penicillium oxalicum 114-2]
PDE_01717	1067	80.23	9.51333	-3.07612	Down	0.855405	K12249|1|4e-14|79.7|nhe:NECHADRAFT_97884|trichodiene synthase [EC:4.2.3.6]	-	-	-	gi|525580528|gb|EPS26778.1|/0/hypothetical protein PDE_01717 [Penicillium oxalicum 114-2]
PDE_01143	394	8.58	68.3233	2.99333	Up	0.839315	-	-	-	-	gi|525579957|gb|EPS26207.1|/5.22693e-49/hypothetical protein PDE_01143 [Penicillium oxalicum 114-2]
PDE_05678	1055	109.63	401.973	1.87446	Up	0.859617	K02937|1|6e-95|270|pcs:Pc13g05920|large subunit ribosomal protein L7e	GO:0030529//intracellular ribonucleoprotein complex	-	-	gi|525584476|gb|EPS30726.1|/3.77227e-100/hypothetical protein PDE_05678 [Penicillium oxalicum 114-2]
PDE_06770	1887	135.323	30.7033	-2.13994	Down	0.84934	K09955|1|1e-07|58.9|ani:AN5305.2|uncharacterized protein	-	-	-	gi|525585562|gb|EPS31812.1|/0/hypothetical protein PDE_06770 [Penicillium oxalicum 114-2]
PDE_09377	1859	5175.22	1034.84	-2.32221	Down	0.903862	K08139|1|5e-90|332|dha:DEHA2C11374g|MFS transporter, SP family, sugar:H+ symporter	GO:0031224//intrinsic component of membrane	GO:0022857//transmembrane transporter activity	GO:0044765//single-organism transport;GO:0044763	gi|525588163|gb|EPS34413.1|/0/hypothetical protein PDE_09377 [Penicillium oxalicum 114-2]
PDE_03736	1741	69.7267	236.45	1.76175	Up	0.837984	K01810|1|0.0|697|ani:AN6037.2|glucose-6-phosphate isomerase [EC:5.3.1.9]	GO:0044424	GO:0016861//intramolecular oxidoreductase activity, interconverting aldoses and ketoses	GO:0006007//glucose catabolic process	gi|525582540|gb|EPS28790.1|/0/hypothetical protein PDE_03736 [Penicillium oxalicum 114-2]
PDE_09171	1188	47.3867	162.957	1.78194	Up	0.828329	K02365|1|2e-44|177|bcom:BAUCODRAFT_149939|separase [EC:3.4.22.49];K12897|3|2e-28|123|cci:CC1G_13772|transformer-2 protein	GO:0032991//macromolecular complex	GO:0036094//small molecule binding;GO:0097159//organic cyclic compound binding	-	gi|525587957|gb|EPS34207.1|/5.06342e-78/hypothetical protein PDE_09171 [Penicillium oxalicum 114-2]
PDE_04106	1996	383.283	127.133	-1.59207	Down	0.828178	K01739|1|2e-117|191|ure:UREG_02299|cystathionine gamma-synthase [EC:2.5.1.48]	-	-	-	gi|525582907|gb|EPS29157.1|/0/hypothetical protein PDE_04106 [Penicillium oxalicum 114-2]
PDE_03991	298	450.51	165.53	-1.44447	Down	0.807504	-	-	-	-	gi|525582794|gb|EPS29044.1|/1.51232e-44/hypothetical protein PDE_03991 [Penicillium oxalicum 114-2]
PDE_04218	1102	13.0167	183.283	3.81564	Up	0.918756	K12661|1|1e-19|75.9|mbe:MBM_00445|L-rhamnonate dehydratase [EC:4.2.1.90];K18337|3|2e-19|76.6|bcom:BAUCODRAFT_64509|L-rhamnose 1-dehydrogenase [EC:1.1.1.378 1.1.1.377 1.1.1.173]	-	GO:0036094//small molecule binding;GO:0003824//catalytic activity	GO:0044710	gi|525583019|gb|EPS29269.1|/1.602e-140/hypothetical protein PDE_04218 [Penicillium oxalicum 114-2]
PDE_07226	2138	52.22	6.53	-2.99945	Down	0.810975	K03379|1|6e-49|116|mgr:MGG_06577|cyclohexanone monooxygenase [EC:1.14.13.22]	-	-	-	gi|525586016|gb|EPS32266.1|/0/hypothetical protein PDE_07226 [Penicillium oxalicum 114-2]
PDE_00509	1716	8322.44	83.46	-6.63978	Down	0.985005	-	-	-	-	gi|525579325|gb|EPS25575.1|/2.07098e-147/hypothetical protein PDE_00509 [Penicillium oxalicum 114-2]
PDE_01374	1644	41.6767	175.127	2.07109	Up	0.855708	K00135|1|2e-49|162|spo:SPAC1002.12c|succinate-semialdehyde dehydrogenase / glutarate-semialdehyde dehydrogenase [EC:1.2.1.16 1.2.1.79 1.2.1.20];K00128|3|3e-49|166|afv:AFLA_050600|aldehyde dehydrogenase (NAD+) [EC:1.2.1.3]	-	GO:0016903//oxidoreductase activity, acting on the aldehyde or oxo group of donors	GO:0044710	gi|525580187|gb|EPS26437.1|/0/hypothetical protein PDE_01374 [Penicillium oxalicum 114-2]
PDE_04983	1223	169.883	41.24	-2.04243	Down	0.852794	K02510|1|5e-88|241|ang:ANI_1_1162034|4-hydroxy-2-oxoheptanedioate aldolase [EC:4.1.2.52]	-	-	-	gi|525583783|gb|EPS30033.1|/1.0602e-125/hypothetical protein PDE_04983 [Penicillium oxalicum 114-2]
PDE_03438	662	21.69	132.587	2.61183	Up	0.872607	K14686|1|2e-06|47.8|cci:CC1G_14854|solute carrier family 31 (copper transporter), member 1	GO:0031224//intrinsic component of membrane	GO:0022890//inorganic cation transmembrane transporter activity	GO:0006825//copper ion transport	gi|525582242|gb|EPS28492.1|/8.16982e-85/hypothetical protein PDE_03438 [Penicillium oxalicum 114-2]
PDE_05317	1916	84.7133	268.863	1.66621	Up	0.831261	K00088|1|0.0|708|tve:TRV_06857|IMP dehydrogenase [EC:1.1.1.205]	GO:0044424	GO:0043169//cation binding;GO:0016616//oxidoreductase activity, acting on the CH-OH group of donors, NAD or NADP as acceptor;GO:0036094//small molecule binding	GO:0009152//purine ribonucleotide biosynthetic process	gi|752855658|gb|AJG44383.1|/0/MpaF' [Penicillium brevicompactum]
PDE_00176	687	172.503	57.2433	-1.59144	Down	0.809054	K13120|1|1e-10|67.0|ang:ANI_1_2056074|protein FAM32A	-	-	-	gi|525578993|gb|EPS25243.1|/1.72311e-24/hypothetical protein PDE_00176 [Penicillium oxalicum 114-2]
PDE_09429	2198	441.913	79.5033	-2.47468	Down	0.902649	K03255|1|9e-06|53.1|ctp:CTRG_04498|protein TIF31	-	-	-	gi|525588215|gb|EPS34465.1|/0/hypothetical protein PDE_09429 [Penicillium oxalicum 114-2]
PDE_08847	1806	18.7167	91.69	2.29244	Up	0.834883	K00387|1|0.0|999|ang:ANI_1_2276074|sulfite oxidase [EC:1.8.3.1]	-	-	-	gi|525587635|gb|EPS33885.1|/0/hypothetical protein PDE_08847 [Penicillium oxalicum 114-2]
PDE_02988	1298	601.073	222.36	-1.43464	Down	0.808835	-	-	-	-	gi|525581792|gb|EPS28042.1|/1.60121e-147/hypothetical protein PDE_02988 [Penicillium oxalicum 114-2]
PDE_04352	2635	6.41333	205.693	5.00328	Up	0.938519	K12854|1|6e-114|182|pbl:PAAG_11921|pre-mRNA-splicing helicase BRR2 [EC:3.6.4.13]	-	GO:0070011//peptidase activity, acting on L-amino acid peptides	-	gi|525583153|gb|EPS29403.1|/0/hypothetical protein PDE_04352 [Penicillium oxalicum 114-2]
PDE_01101	1306	37.77	145.95	1.95016	Up	0.838809	-	-	-	-	gi|816193481|emb|CRG82976.1|/1.60842e-133/Mannosyl phosphorylinositol ceramide synthase SUR1 [Talaromyces islandicus]
PDE_03267	3661	24.6933	101.607	2.0408	Up	0.826425	K20221|1|0.0|1198|nfi:NFIA_055710|importin-4	GO:0005635//nuclear envelope	GO:0022892//substrate-specific transporter activity	GO:0015031//protein transport	gi|525582071|gb|EPS28321.1|/0/hypothetical protein PDE_03267 [Penicillium oxalicum 114-2]
PDE_00805	942	100.95	25.3233	-1.9951	Down	0.822803	-	-	-	-	gi|525579619|gb|EPS25869.1|/1.0201e-168/hypothetical protein PDE_00805 [Penicillium oxalicum 114-2]
PDE_01529	1437	175.487	13.3633	-3.71501	Down	0.914999	K01051|1|3e-78|179|afv:AFLA_020000|pectinesterase [EC:3.1.1.11]	-	GO:0016788//hydrolase activity, acting on ester bonds	-	gi|525580342|gb|EPS26592.1|/1.42347e-140/putative pectin methylesterase [Penicillium oxalicum 114-2]
PDE_05929	366	15.08	734.497	5.60605	Up	0.968021	-	-	-	-	gi|525584725|gb|EPS30975.1|/7.4175e-07/hypothetical protein PDE_05929 [Penicillium oxalicum 114-2]
PDE_09151	555	44.0067	167.093	1.92486	Up	0.842179	-	-	-	-	gi|525587937|gb|EPS34187.1|/1.27685e-51/hypothetical protein PDE_09151 [Penicillium oxalicum 114-2]
PDE_01316	637	12.8967	68.9033	2.41758	Up	0.818793	-	-	-	-	gi|525580130|gb|EPS26380.1|/9.14602e-46/hypothetical protein PDE_01316 [Penicillium oxalicum 114-2]
PDE_08155	3008	505.797	25.11	-4.33222	Down	0.949488	K01904|1|2e-36|155|pfj:MYCFIDRAFT_39722|4-coumarate--CoA ligase [EC:6.2.1.12];K19951|2|5e-34|147|bsc:COCSADRAFT_198125|TBC1 domain family member 9;K15321|5|1e-33|146|afm:AFUA_2G17600|naphtho-gamma-pyrone polyketide synthase	-	GO:0016787//hydrolase activity	GO:0008152//metabolic process	gi|525586943|gb|EPS33193.1|/0/hypothetical protein PDE_08155 [Penicillium oxalicum 114-2]
PDE_09673	1715	4.80667	89.5167	4.21905	Up	0.885749	K16261|1|0.0|630|afv:AFLA_063210|yeast amino acid transporter	GO:0031224//intrinsic component of membrane	GO:0046943//carboxylic acid transmembrane transporter activity	GO:0044763;GO:0006865//amino acid transport	gi|525588459|gb|EPS34709.1|/0/hypothetical protein PDE_09673 [Penicillium oxalicum 114-2]
PDE_01415	723	0.93	375.51	8.6574	Up	0.98054	-	-	-	-	gi|525580228|gb|EPS26478.1|/2.7739e-116/hypothetical protein PDE_01415 [Penicillium oxalicum 114-2]
PDE_06504	905	12.9633	95.8767	2.88674	Up	0.863644	-	-	-	-	gi|525585299|gb|EPS31549.1|/1.23086e-161/hypothetical protein PDE_06504 [Penicillium oxalicum 114-2]
PDE_01228	1080	38.0567	137.457	1.85276	Up	0.82779	-	-	-	-	gi|525580042|gb|EPS26292.1|/0/hypothetical protein PDE_01228 [Penicillium oxalicum 114-2]
PDE_01817	1227	84.1633	351.95	2.06411	Up	0.873871	K02987|1|2e-65|179|pbn:PADG_03315|small subunit ribosomal protein S4e	GO:0030529//intracellular ribonucleoprotein complex	GO:0003676//nucleic acid binding;GO:0005198//structural molecule activity	GO:0010467//gene expression	gi|968586621|gb|KTW31295.1|/8.27879e-84/hypothetical protein T551_01367 [Pneumocystis jirovecii RU7]
PDE_09092	706	1747.97	580.3	-1.59081	Down	0.83731	-	-	-	-	gi|525587880|gb|EPS34130.1|/5.54581e-82/hypothetical protein PDE_09092 [Penicillium oxalicum 114-2]
PDE_02743	1649	47.72	179.727	1.91314	Up	0.843813	K00222|1|0.0|654|pcs:Pc18g02000|Delta14-sterol reductase [EC:1.3.1.70]	-	GO:0016627//oxidoreductase activity, acting on the CH-CH group of donors	GO:0044710	gi|525581549|gb|EPS27799.1|/0/hypothetical protein PDE_02743 [Penicillium oxalicum 114-2]
PDE_04184	2448	0.476667	74.08	7.27996	Up	0.899009	K08197|1|2e-96|266|pcs:Pc13g04290|MFS transporter, SIT family, siderophore-iron:H+ symporter	-	-	-	gi|525582985|gb|EPS29235.1|/3.47484e-146/hypothetical protein PDE_04184 [Penicillium oxalicum 114-2]
PDE_08291	282	692.727	58.6433	-3.56225	Down	0.941131	-	-	-	-	gi|525587079|gb|EPS33329.1|/6.64479e-48/hypothetical protein PDE_08291 [Penicillium oxalicum 114-2]
PDE_05233	2202	77.5833	326.457	2.07307	Up	0.873231	K10268|1|0.0|864|afm:AFUA_2G02860|F-box and leucine-rich repeat protein 2/20	-	-	-	gi|525584032|gb|EPS30282.1|/0/hypothetical protein PDE_05233 [Penicillium oxalicum 114-2]
PDE_01331	942	1953.54	502.377	-1.95925	Down	0.877089	-	-	-	-	gi|525580145|gb|EPS26395.1|/2.41809e-69/hypothetical protein PDE_01331 [Penicillium oxalicum 114-2]
PDE_09666	453	4.66333	124.593	4.73972	Up	0.91269	-	-	-	-	gi|525588452|gb|EPS34702.1|/1.18325e-73/hypothetical protein PDE_09666 [Penicillium oxalicum 114-2]
PDE_09771	822	96.7767	14.13	-2.7759	Down	0.860426	-	-	-	-	gi|525588557|gb|EPS34807.1|/2.00196e-119/hypothetical protein PDE_09771 [Penicillium oxalicum 114-2]
PDE_00845	1943	13.1767	321.397	4.6083	Up	0.946034	K16261|1|0.0|829|pcs:Pc21g04450|yeast amino acid transporter	GO:0031224//intrinsic component of membrane	GO:0046943//carboxylic acid transmembrane transporter activity	GO:0044763;GO:0006865//amino acid transport	gi|525579659|gb|EPS25909.1|/0/hypothetical protein PDE_00845 [Penicillium oxalicum 114-2]
PDE_07709	972	108.283	16.1133	-2.74848	Down	0.866963	K17878|1|2e-71|269|tre:TRIREDRAFT_64372|nicotinamide N-methyltransferase [EC:2.1.1.1]	-	GO:0016701//oxidoreductase activity, acting on single donors with incorporation of molecular oxygen	-	gi|525586499|gb|EPS32749.1|/7.37752e-178/hypothetical protein PDE_07709 [Penicillium oxalicum 114-2]
PDE_06814	1804	74.1933	10.3067	-2.84771	Down	0.842432	K01078|1|6e-14|80.1|kla:KLLA0B14839g|acid phosphatase [EC:3.1.3.2]	-	-	-	gi|525585606|gb|EPS31856.1|/3.00607e-96/hypothetical protein PDE_06814 [Penicillium oxalicum 114-2]
PDE_02486	399	286.84	98.9833	-1.53499	Down	0.813806	K12625|1|6e-28|83.2|abe:ARB_00969|U6 snRNA-associated Sm-like protein LSm6	GO:0032991//macromolecular complex	GO:0097159//organic cyclic compound binding	-	gi|525581293|gb|EPS27543.1|/3.71335e-30/hypothetical protein PDE_02486 [Penicillium oxalicum 114-2]
PDE_07836	474	508.61	2598.81	2.35322	Up	0.905429	K02128|1|2e-31|135|pcs:Pc21g19380|F-type H+-transporting ATPase subunit c	-	-	GO:0006810//transport	gi|525586625|gb|EPS32875.1|/7.06993e-45/hypothetical protein PDE_07836 [Penicillium oxalicum 114-2]
PDE_08732	705	110.85	504.543	2.18637	Up	0.887872	-	-	-	-	gi|525587520|gb|EPS33770.1|/2.22016e-115/hypothetical protein PDE_08732 [Penicillium oxalicum 114-2]
PDE_02630	958	359.71	126.107	-1.51219	Down	0.814867	K12194|1|1e-52|174|pcs:Pc13g02590|charged multivesicular body protein 4	-	-	-	gi|525581436|gb|EPS27686.1|/9.63887e-76/hypothetical protein PDE_02630 [Penicillium oxalicum 114-2]
PDE_08663	633	254.27	44.3233	-2.52022	Down	0.89414	K20185|1|2e-32|139|pcs:Pc12g11640|biogenesis of lysosome-related organelles complex 1 subunit 1	-	-	-	gi|525587451|gb|EPS33701.1|/1.66386e-81/hypothetical protein PDE_08663 [Penicillium oxalicum 114-2]
PDE_02071	1571	55.7533	320.287	2.52223	Up	0.899195	K00463|1|0.0|590|pcs:Pc13g15680|indoleamine 2,3-dioxygenase [EC:1.13.11.52]	-	GO:0016701//oxidoreductase activity, acting on single donors with incorporation of molecular oxygen;GO:0046906//tetrapyrrole binding	-	gi|525580879|gb|EPS27129.1|/0/hypothetical protein PDE_02071 [Penicillium oxalicum 114-2]
PDE_06076	1039	79.72	17.4333	-2.19309	Down	0.818422	-	-	-	GO:0008152//metabolic process	gi|525584871|gb|EPS31121.1|/3.75415e-160/hypothetical protein PDE_06076 [Penicillium oxalicum 114-2]
PDE_09758	1979	170.59	51.8033	-1.71942	Down	0.823763	K03380|1|1e-79|206|sla:SERLADRAFT_357363|phenol 2-monooxygenase [EC:1.14.13.7]	-	-	-	gi|700462261|gb|KGO51295.1|/0/Monooxygenase, FAD-binding [Penicillium expansum]
PDE_06749	586	0.34	49.72	7.19215	Up	0.858808	-	-	-	-	gi|525585541|gb|EPS31791.1|/4.26065e-56/hypothetical protein PDE_06749 [Penicillium oxalicum 114-2]
PDE_09014	1310	40.5033	139.02	1.77918	Up	0.821522	K18576|1|4e-06|53.5|npa:UCRNP2_8497|xyloglucan-specific endo-beta-1,4-glucanase [EC:3.2.1.151]	-	-	-	gi|525587802|gb|EPS34052.1|/6.99236e-140/putative endo-beta-1,4-glucanase [Penicillium oxalicum 114-2]
PDE_02146	1544	25.9	115.813	2.16078	Up	0.842752	K01302|1|8e-165|580|afv:AFLA_034640|carboxypeptidase Q [EC:3.4.17.-];K01264|5|3e-86|320|bfu:BC1G_07770|aminopeptidase Y [EC:3.4.11.15]	-	GO:0046872//metal ion binding;GO:0015924//mannosyl-oligosaccharide mannosidase activity;GO:0070011//peptidase activity, acting on L-amino acid peptides	GO:0019538//protein metabolic process	gi|525580953|gb|EPS27203.1|/0/hypothetical protein PDE_02146 [Penicillium oxalicum 114-2]
PDE_02295	1377	10.7033	57.67	2.42976	Up	0.800748	K15356|1|8e-109|201|mgr:MGG_08858|GDP-mannose transporter	GO:0043231//intracellular membrane-bounded organelle;GO:0044425;GO:0031090//organelle membrane;GO:0012505//endomembrane system	GO:0015215//nucleotide transmembrane transporter activity	GO:0009987//cellular process;GO:0006862//nucleotide transport	gi|748528383|ref|XP_011128051.1|/9.36471e-120/hypothetical protein AOL_s00215g547 [Arthrobotrys oligospora ATCC 24927]
PDE_05828	980	35.1	222.36	2.66335	Up	0.896263	-	-	-	-	gi|525584626|gb|EPS30876.1|/1.65414e-76/hypothetical protein PDE_05828 [Penicillium oxalicum 114-2]
PDE_02102	1906	424.497	115.903	-1.87283	Down	0.860342	K19668|1|4e-09|63.9|tre:TRIREDRAFT_72567|cellulose 1,4-beta-cellobiosidase [EC:3.2.1.91];K01181|5|6e-08|60.1|fme:FOMMEDRAFT_76760|endo-1,4-beta-xylanase [EC:3.2.1.8]	-	-	-	gi|859267789|emb|CEO59085.1|/0/Putative Fungal cellulose binding domain protein [Penicillium brasilianum]
PDE_02123	1362	245.063	26.0667	-3.23288	Down	0.917273	K17649|1|2e-48|193|afv:AFLA_139220|demethylsterigmatocystin 6-O-methyltransferase [EC:2.1.1.109]	-	GO:0008168//methyltransferase activity	GO:0008152//metabolic process	gi|525580930|gb|EPS27180.1|/0/hypothetical protein PDE_02123 [Penicillium oxalicum 114-2]
PDE_09412	1791	24.98	91.8567	1.87861	Up	0.806072	K14997|1|6e-20|64.3|pcs:Pc22g18080|solute carrier family 38 (sodium-coupled neutral amino acid transporter), member 11	-	-	-	gi|525588198|gb|EPS34448.1|/0/hypothetical protein PDE_09412 [Penicillium oxalicum 114-2]
PDE_09441	1209	35.1067	117.237	1.73961	Up	0.807959	K00960|1|4e-34|146|afm:AFUA_6G10930|DNA-directed RNA polymerase [EC:2.7.7.6]	-	-	-	gi|525588227|gb|EPS34477.1|/0/chitin binding domain-containing protein [Penicillium oxalicum 114-2]
PDE_02381	621	861.86	225.537	-1.93409	Down	0.871799	-	-	-	-	gi|525581188|gb|EPS27438.1|/4.8546e-14/hypothetical protein PDE_02381 [Penicillium oxalicum 114-2]
PDE_05886	1684	156.43	4.41333	-5.1475	Down	0.92836	K17827|1|4e-46|154|nfi:NFIA_093730|fumitremorgin C synthase [EC:1.14.21.10];K10438|5|2e-34|127|fpu:FPSE_10099|3-hydroxyphenylacetate 6-hydroxylase [EC:1.14.13.63]	-	GO:0046914//transition metal ion binding;GO:0016491//oxidoreductase activity;GO:0046906//tetrapyrrole binding	GO:0044710	gi|525584683|gb|EPS30933.1|/0/hypothetical protein PDE_05886 [Penicillium oxalicum 114-2]
PDE_08273	1028	24.5467	99.1467	2.01404	Up	0.822281	K17103|1|6e-88|324|pcs:Pc22g03810|CDP-diacylglycerol---serine O-phosphatidyltransferase [EC:2.7.8.8]	-	GO:0016772//transferase activity, transferring phosphorus-containing groups	GO:0006644//phospholipid metabolic process	gi|525587061|gb|EPS33311.1|/4.84817e-98/hypothetical protein PDE_08273 [Penicillium oxalicum 114-2]
PDE_01413	1931	4.35	56.51	3.69942	Up	0.836332	K00108|1|5e-114|332|afm:AFUA_2G01770|choline dehydrogenase [EC:1.1.99.1]	-	GO:0016614//oxidoreductase activity, acting on CH-OH group of donors	GO:0044710	gi|525580226|gb|EPS26476.1|/0/hypothetical protein PDE_01413 [Penicillium oxalicum 114-2]
PDE_00803	1190	70.6733	8.76	-3.01216	Down	0.842718	K17825|1|4e-09|63.2|afm:AFUA_8G00230|verruculogen synthase [EC:1.14.11.38]	-	-	-	gi|525579617|gb|EPS25867.1|/0/hypothetical protein PDE_00803 [Penicillium oxalicum 114-2]
PDE_04012	1067	139.92	29.32	-2.25465	Down	0.857427	-	-	-	-	gi|525582815|gb|EPS29065.1|/2.68813e-147/hypothetical protein PDE_04012 [Penicillium oxalicum 114-2]
PDE_06476	2192	261.947	1107.82	2.08038	Up	0.885059	K02132|1|0.0|806|afv:AFLA_078650|F-type H+-transporting ATPase subunit alpha	GO:0005759//mitochondrial matrix;GO:0000275//mitochondrial proton-transporting ATP synthase complex, catalytic core F(1)	GO:0032550;GO:0019829//cation-transporting ATPase activity	GO:0015988//energy coupled proton transmembrane transport, against electrochemical gradient;GO:0006754//ATP biosynthetic process;GO:0009154//purine ribonucleotide catabolic process	gi|525585271|gb|EPS31521.1|/0/hypothetical protein PDE_06476 [Penicillium oxalicum 114-2]
PDE_00136	980	101.333	428.957	2.08172	Up	0.877949	-	-	GO:0005488//binding	-	gi|525578954|gb|EPS25204.1|/2.21016e-159/hypothetical protein PDE_00136 [Penicillium oxalicum 114-2]
PDE_00618	303	640.433	124.147	-2.367	Down	0.901031	-	-	-	-	gi|525579434|gb|EPS25684.1|/1.0757e-50/hypothetical protein PDE_00618 [Penicillium oxalicum 114-2]
PDE_01166	1023	42.4833	137.33	1.69268	Up	0.811161	K00344|1|2e-96|352|afm:AFUA_3G13610|NADPH2:quinone reductase [EC:1.6.5.5];K01178|2|6e-37|155|abe:ARB_02327|glucoamylase [EC:3.2.1.3];K18980|4|2e-16|87.0|cci:CC1G_13975|2-methylene-furan-3-one reductase [EC:1.3.1.105];K01113|5|1e-15|84.7|bor:COCMIDRAFT_39422|alkaline phosphatase D [EC:3.1.3.1]	-	GO:0046914//transition metal ion binding;GO:0036094//small molecule binding;GO:0003824//catalytic activity	GO:0044710	gi|525579980|gb|EPS26230.1|/0/hypothetical protein PDE_01166 [Penicillium oxalicum 114-2]
PDE_06831	2525	13.8833	98.3933	2.82521	Up	0.863762	K00111|1|0.0|716|act:ACLA_026750|glycerol-3-phosphate dehydrogenase [EC:1.1.5.3]	GO:0043234//protein complex	GO:0052590//sn-glycerol-3-phosphate:ubiquinone oxidoreductase activity	GO:0044710;GO:0052646	gi|525585623|gb|EPS31873.1|/0/hypothetical protein PDE_06831 [Penicillium oxalicum 114-2]
PDE_00566	1581	106.41	306.473	1.52613	Up	0.815019	K19366|1|0.0|642|pcs:Pc16g13610|spartin	-	-	-	gi|525579382|gb|EPS25632.1|/0/hypothetical protein PDE_00566 [Penicillium oxalicum 114-2]
PDE_04604	1048	735.317	41.8467	-4.13518	Down	0.951409	K00069|1|1e-12|74.7|bsc:COCSADRAFT_113511|15-hydroxyprostaglandin dehydrogenase (NAD) [EC:1.1.1.141];K17652|2|5e-10|65.9|afv:AFLA_139330|5'-hydroxyaverantin dehydrogenase [EC:1.1.1.352]	-	-	-	gi|525583404|gb|EPS29654.1|/2.51302e-150/hypothetical protein PDE_04604 [Penicillium oxalicum 114-2]
PDE_09745	1114	78.5333	3.78	-4.37685	Down	0.876988	-	-	GO:0016301//kinase activity;GO:0032550	GO:0006464//cellular protein modification process;GO:0044710	gi|525588531|gb|EPS34781.1|/4.35837e-177/hypothetical protein PDE_09745 [Penicillium oxalicum 114-2]
PDE_01756	2807	67.2467	14.4867	-2.21474	Down	0.804152	K03635|1|0.0|481|pcs:Pc15g01900|molybdopterin synthase catalytic subunit [EC:2.8.1.12];K01187|5|0.0|449|ang:ANI_1_1804024|alpha-glucosidase [EC:3.2.1.20]	-	GO:0043167//ion binding	GO:0009108//coenzyme biosynthetic process;GO:0044238//primary metabolic process	gi|525580567|gb|EPS26817.1|/0/putative alpha-glucosidase [Penicillium oxalicum 114-2]
PDE_01118	1253	297.673	921.57	1.63036	Up	0.840629	-	-	-	-	gi|525579932|gb|EPS26182.1|/0/hypothetical protein PDE_01118 [Penicillium oxalicum 114-2]
PDE_00474	2100	5.82333	55.7633	3.2594	Up	0.825499	K17679|1|0.0|642|pcs:Pc06g01780|ATP-dependent RNA helicase MSS116, mitochondrial [EC:3.6.4.13]	-	GO:0016787//hydrolase activity;GO:0097159//organic cyclic compound binding;GO:1901363//heterocyclic compound binding	-	gi|525579290|gb|EPS25540.1|/0/hypothetical protein PDE_00474 [Penicillium oxalicum 114-2]
PDE_05702	1865	590.107	173.747	-1.76399	Down	0.852878	K12190|1|4e-07|57.4|ure:UREG_02651|ESCRT-II complex subunit VPS36	-	-	-	gi|525584500|gb|EPS30750.1|/0/hypothetical protein PDE_05702 [Penicillium oxalicum 114-2]
PDE_08157	2208	120.89	38.42	-1.65377	Down	0.800647	-	-	-	-	gi|525586945|gb|EPS33195.1|/0/hypothetical protein PDE_08157 [Penicillium oxalicum 114-2]
PDE_01376	510	8.06333	93.8167	3.5404	Up	0.878151	-	-	-	-	gi|525580189|gb|EPS26439.1|/5.58122e-95/hypothetical protein PDE_01376 [Penicillium oxalicum 114-2]
PDE_05720	696	48.9267	3.31333	-3.88427	Down	0.823241	-	-	-	-	gi|525584518|gb|EPS30768.1|/1.85329e-106/hypothetical protein PDE_05720 [Penicillium oxalicum 114-2]
PDE_06222	1062	210.14	38.2233	-2.45883	Down	0.885749	K15541|1|3e-31|136|aor:AOR_1_1332164|protein MPE1;K15428|3|3e-24|113|maj:MAA_05655|Cys-Gly metallodipeptidase DUG1 [EC:3.4.13.-]	-	-	-	gi|525585017|gb|EPS31267.1|/6.75278e-159/hypothetical protein PDE_06222 [Penicillium oxalicum 114-2]
PDE_08385	1525	174.587	715.693	2.0354	Up	0.880122	K17095|1|5e-135|481|act:ACLA_073760|annexin A7/11	-	GO:0005543//phospholipid binding;GO:0046914//transition metal ion binding	-	gi|525587173|gb|EPS33423.1|/2.42635e-177/hypothetical protein PDE_08385 [Penicillium oxalicum 114-2]
PDE_01404	2422	9.29	84.74	3.18929	Up	0.862835	K03781|1|0.0|601|pcs:Pc16g11860|catalase [EC:1.11.1.6]	-	GO:0005488//binding;GO:0004601//peroxidase activity	GO:0006950//response to stress;GO:0008152//metabolic process	gi|525580217|gb|EPS26467.1|/0/hypothetical protein PDE_01404 [Penicillium oxalicum 114-2]
PDE_02459	1315	28.42	171.957	2.59707	Up	0.884098	-	-	-	-	gi|525581266|gb|EPS27516.1|/0/hypothetical protein PDE_02459 [Penicillium oxalicum 114-2]
PDE_08880	1819	54.78	439.86	3.00532	Up	0.922884	-	GO:0031224//intrinsic component of membrane	-	GO:0044763	gi|859266573|emb|CEO60660.1|/0/hypothetical protein PMG11_05262 [Penicillium brasilianum]
PDE_06929	2232	85.4467	4.95	-4.10952	Down	0.880476	-	-	-	-	gi|525585720|gb|EPS31970.1|/0/hypothetical protein PDE_06929 [Penicillium oxalicum 114-2]
PDE_00760	874	28.41	112.21	1.98173	Up	0.827858	-	-	-	-	gi|525579574|gb|EPS25824.1|/4.40797e-59/hypothetical protein PDE_00760 [Penicillium oxalicum 114-2]
PDE_01368	1305	57.7633	210.51	1.86566	Up	0.845565	K00559|1|0.0|649|pcs:Pc12g14840|sterol 24-C-methyltransferase [EC:2.1.1.41]	GO:0005739//mitochondrion	GO:0008168//methyltransferase activity	GO:0008152//metabolic process	gi|525580181|gb|EPS26431.1|/0/hypothetical protein PDE_01368 [Penicillium oxalicum 114-2]
PDE_06885	1527	9.86667	82.39	3.06183	Up	0.857056	-	-	-	-	gi|525585676|gb|EPS31926.1|/2.45432e-88/hypothetical protein PDE_06885 [Penicillium oxalicum 114-2]
PDE_08289	2967	759.68	85.9733	-3.14343	Down	0.931915	-	-	-	-	gi|525587077|gb|EPS33327.1|/0/hypothetical protein PDE_08289 [Penicillium oxalicum 114-2]
PDE_08715	654	41.8433	158.397	1.92047	Up	0.839904	-	-	-	-	gi|525587503|gb|EPS33753.1|/3.10053e-09/hypothetical protein PDE_08715 [Penicillium oxalicum 114-2]
PDE_03014	874	41.78	184.487	2.14263	Up	0.862397	K02134|1|9e-40|85.1|pcs:Pc22g25650|F-type H+-transporting ATPase subunit delta	GO:0033178//proton-transporting two-sector ATPase complex, catalytic domain	GO:0019829//cation-transporting ATPase activity	GO:0006754//ATP biosynthetic process	gi|525581818|gb|EPS28068.1|/3.44957e-43/hypothetical protein PDE_03014 [Penicillium oxalicum 114-2]
PDE_01472	273	124.623	18.7867	-2.72979	Down	0.874191	-	-	-	-	gi|525580285|gb|EPS26535.1|/2.55619e-31/hypothetical protein PDE_01472 [Penicillium oxalicum 114-2]
PDE_00533	513	154.233	612.65	1.98995	Up	0.874579	-	-	-	-	gi|525579349|gb|EPS25599.1|/2.57885e-71/hypothetical protein PDE_00533 [Penicillium oxalicum 114-2]
PDE_02494	1519	41.3133	239.073	2.53277	Up	0.892994	K00030|1|0.0|634|pcs:Pc14g01170|isocitrate dehydrogenase (NAD+) [EC:1.1.1.41]	-	GO:0004448//isocitrate dehydrogenase activity;GO:0046872//metal ion binding;GO:0000166//nucleotide binding	GO:0009060//aerobic respiration	gi|525581301|gb|EPS27551.1|/0/hypothetical protein PDE_02494 [Penicillium oxalicum 114-2]
PDE_09952	1408	629.19	2048.22	1.70281	Up	0.851075	K00134|1|5e-146|518|ang:ANI_1_256144|glyceraldehyde 3-phosphate dehydrogenase [EC:1.2.1.12]	-	GO:0016620//oxidoreductase activity, acting on the aldehyde or oxo group of donors, NAD or NADP as acceptor;GO:0000166//nucleotide binding	GO:0006006//glucose metabolic process;GO:0044710	gi|525588737|gb|EPS34987.1|/3.14061e-168/hypothetical protein PDE_09952 [Penicillium oxalicum 114-2]
PDE_09240	528	246.097	11.0767	-4.47363	Down	0.938166	-	-	-	-	gi|525588026|gb|EPS34276.1|/8.66729e-81/hypothetical protein PDE_09240 [Penicillium oxalicum 114-2]
PDE_09100	838	428.253	102.03	-2.06947	Down	0.877241	-	-	-	-	gi|525587888|gb|EPS34138.1|/9.85433e-126/hypothetical protein PDE_09100 [Penicillium oxalicum 114-2]
PDE_05191	1112	80.3567	421.903	2.39242	Up	0.897527	-	-	-	-	gi|525583991|gb|EPS30241.1|/0/hypothetical protein PDE_05191 [Penicillium oxalicum 114-2]
PDE_02457	648	22.91	108.147	2.23894	Up	0.843223	-	-	-	-	gi|525581264|gb|EPS27514.1|/5.72765e-22/hypothetical protein PDE_02457 [Penicillium oxalicum 114-2]
PDE_05923	796	53.2167	4.07	-3.70878	Down	0.830048	-	-	-	-	gi|525584719|gb|EPS30969.1|/4.06114e-21/hypothetical protein PDE_05923 [Penicillium oxalicum 114-2]
PDE_01767	551	164.307	25.5233	-2.6865	Down	0.885682	-	-	-	-	gi|525580578|gb|EPS26828.1|/3.30454e-60/hypothetical protein PDE_01767 [Penicillium oxalicum 114-2]
PDE_05937	1656	0.433333	81.4867	7.55494	Up	0.908714	K08158|1|5e-68|259|pfj:MYCFIDRAFT_135024|MFS transporter, DHA1 family, multidrug resistance protein	GO:0031224//intrinsic component of membrane	-	GO:0044763	gi|525584733|gb|EPS30983.1|/0/hypothetical protein PDE_05937 [Penicillium oxalicum 114-2]
PDE_03684	557	8.9	55.18	2.63227	Up	0.804488	K02914|1|2e-16|85.9|act:ACLA_046914|large subunit ribosomal protein L34	-	-	-	gi|525582488|gb|EPS28738.1|/3.14499e-50/hypothetical protein PDE_03684 [Penicillium oxalicum 114-2]
PDE_07927	1293	1143.76	39.89	-4.84162	Down	0.962613	K06004|1|3e-116|419|afm:AFUA_5G13300|aspergillopepsin I [EC:3.4.23.18]	-	GO:0008233//peptidase activity	-	gi|525586716|gb|EPS32966.1|/1.17252e-174/hypothetical protein PDE_07927 [Penicillium oxalicum 114-2]
PDE_09228	1979	81.6367	4.28	-4.25353	Down	0.879145	K01952|1|9e-103|167|pno:SNOG_10851|phosphoribosylformylglycinamidine synthase [EC:6.3.5.3]	GO:0031224//intrinsic component of membrane	-	GO:0044763	gi|315040141|ref|XP_003169448.1|/0/aflatoxin efflux pump [Microsporum gypseum CBS 118893]
PDE_05198	762	227.323	49.4533	-2.20061	Down	0.873163	K00559|1|4e-07|55.5|mgr:MGG_04346|sterol 24-C-methyltransferase [EC:2.1.1.41]	-	-	-	gi|525583998|gb|EPS30248.1|/2.19291e-122/hypothetical protein PDE_05198 [Penicillium oxalicum 114-2]
PDE_07897	996	9.99667	67.62	2.75793	Up	0.830654	K01209|1|5e-124|444|ang:ANI_1_108034|alpha-N-arabinofuranosidase [EC:3.2.1.55]	-	GO:0004553//hydrolase activity, hydrolyzing O-glycosyl compounds	GO:0019566//arabinose metabolic process;GO:0000272//polysaccharide catabolic process	gi|525586686|gb|EPS32936.1|/0/putative alpha-L-arabinofuranosidase [Penicillium oxalicum 114-2]
PDE_01284	445	22.4767	226.39	3.33231	Up	0.917223	-	-	-	-	gi|525580098|gb|EPS26348.1|/4.20504e-28/hypothetical protein PDE_01284 [Penicillium oxalicum 114-2]
PDE_01249	1388	7.16	64.9233	3.18071	Up	0.839365	K01613|1|0.0|718|pcs:Pc21g13070|phosphatidylserine decarboxylase [EC:4.1.1.65]	-	GO:0016831//carboxy-lyase activity	GO:0006644//phospholipid metabolic process	gi|525580063|gb|EPS26313.1|/0/hypothetical protein PDE_01249 [Penicillium oxalicum 114-2]
PDE_08102	1073	149.87	36.78	-2.02672	Down	0.84629	K14574|1|6e-127|427|pcs:Pc22g00900|ribosome maturation protein SDO1	-	-	GO:0022613//ribonucleoprotein complex biogenesis	gi|525586890|gb|EPS33140.1|/3.77113e-152/hypothetical protein PDE_08102 [Penicillium oxalicum 114-2]
PDE_01700	1976	79.5867	255.83	1.68459	Up	0.830958	K00382|1|0.0|501|nfi:NFIA_034470|dihydrolipoamide dehydrogenase [EC:1.8.1.4]	GO:0043234//protein complex;GO:0005759//mitochondrial matrix	GO:0016642;GO:0016624//oxidoreductase activity, acting on the aldehyde or oxo group of donors, disulfide as acceptor;GO:0016668//oxidoreductase activity, acting on a sulfur group of donors, NAD(P) as acceptor;GO:0000166//nucleotide binding	GO:0006549//isoleucine metabolic process;GO:0006551//leucine metabolic process;GO:0043648//dicarboxylic acid metabolic process;GO:0006544//glycine metabolic process;GO:0032787//monocarboxylic acid metabolic process;GO:0019725//cellular homeostasis;GO:0072593//reactive oxygen species metabolic process;GO:0006573//valine metabolic process;GO:0006563//L-serine metabolic process	gi|525580511|gb|EPS26761.1|/0/hypothetical protein PDE_01700 [Penicillium oxalicum 114-2]
PDE_05379	2674	159.66	6.21667	-4.68272	Down	0.923895	K14950|1|7e-16|87.0|cput:CONPUDRAFT_91722|cation-transporting ATPase 13A1 [EC:3.6.3.-]	-	-	-	gi|758199780|ref|XP_011322255.1|/0/hypothetical protein FGSG_03460 [Fusarium graminearum PH-1]
PDE_08476	1781	36.38	116.067	1.67374	Up	0.800226	K00293|1|0.0|535|pcs:Pc22g05800|saccharopine dehydrogenase (NADP+, L-glutamate forming) [EC:1.5.1.10]	-	GO:0036094//small molecule binding;GO:0003824//catalytic activity	GO:0044710	gi|525587264|gb|EPS33514.1|/0/hypothetical protein PDE_08476 [Penicillium oxalicum 114-2]
PDE_05276	1083	166.767	440.347	1.40081	Up	0.800125	K10273|1|6e-73|275|tre:TRIREDRAFT_78268|F-box and leucine-rich repeat protein 7	GO:0016020//membrane	-	-	gi|525584075|gb|EPS30325.1|/1.15148e-153/hypothetical protein PDE_05276 [Penicillium oxalicum 114-2]
PDE_08820	1350	21.8067	306.327	3.81223	Up	0.934206	K09580|1|2e-104|380|nhe:NECHADRAFT_65446|protein disulfide-isomerase A1 [EC:5.3.4.1];K05894|2|6e-79|295|pic:PICST_35725|12-oxophytodienoic acid reductase [EC:1.3.1.42];K00354|3|5e-25|116|ttt:THITE_2046723|NADPH2 dehydrogenase [EC:1.6.99.1]	-	GO:0003824//catalytic activity;GO:0032553//ribonucleotide binding	GO:0044710	gi|525587608|gb|EPS33858.1|/0/hypothetical protein PDE_08820 [Penicillium oxalicum 114-2]
PDE_07622	339	746.85	203.143	-1.87832	Down	0.866508	-	-	-	-	gi|525586412|gb|EPS32662.1|/8.84286e-53/hypothetical protein PDE_07622 [Penicillium oxalicum 114-2]
PDE_05393	899	184.963	55.64	-1.73304	Down	0.827571	-	-	-	-	gi|525584192|gb|EPS30442.1|/1.43905e-99/hypothetical protein PDE_05393 [Penicillium oxalicum 114-2]
PDE_02802	1095	18.7	206.363	3.46408	Up	0.916869	-	-	GO:0005488//binding	-	gi|525581608|gb|EPS27858.1|/4.19841e-141/hypothetical protein PDE_02802 [Penicillium oxalicum 114-2]
PDE_02469	597	9.55667	338.627	5.14704	Up	0.953262	-	-	-	-	gi|525581276|gb|EPS27526.1|/1.51284e-38/hypothetical protein PDE_02469 [Penicillium oxalicum 114-2]
PDE_06089	710	134.333	541.183	2.0103	Up	0.87532	-	-	-	-	gi|525584884|gb|EPS31134.1|/2.3127e-74/hypothetical protein PDE_06089 [Penicillium oxalicum 114-2]
PDE_02749	1008	42.4933	210.41	2.30789	Up	0.877173	K00799|1|7e-10|65.5|fpu:FPSE_10852|glutathione S-transferase [EC:2.5.1.18]	-	-	-	gi|525581555|gb|EPS27805.1|/1.6968e-108/hypothetical protein PDE_02749 [Penicillium oxalicum 114-2]
PDE_06011	763	83.78	271.103	1.69417	Up	0.833771	-	-	-	-	gi|525584807|gb|EPS31057.1|/9.8893e-107/hypothetical protein PDE_06011 [Penicillium oxalicum 114-2]
PDE_08701	1193	153.49	737.997	2.26547	Up	0.895673	K08738|1|3e-41|127|nfi:NFIA_088290|cytochrome c	GO:0005740//mitochondrial envelope	GO:0046906//tetrapyrrole binding;GO:0046914//transition metal ion binding	GO:0022904//respiratory electron transport chain	gi|525587489|gb|EPS33739.1|/2.59565e-46/hypothetical protein PDE_08701 [Penicillium oxalicum 114-2]
PDE_08647	792	227.82	44.5633	-2.35397	Down	0.882565	K01759|1|1e-54|213|nfi:NFIA_088750|lactoylglutathione lyase [EC:4.4.1.5]	-	-	-	gi|525587435|gb|EPS33685.1|/3.43407e-113/hypothetical protein PDE_08647 [Penicillium oxalicum 114-2]
PDE_05372	315	45.05	204.617	2.18332	Up	0.868631	-	-	-	-	gi|525584171|gb|EPS30421.1|/4.20536e-42/hypothetical protein PDE_05372 [Penicillium oxalicum 114-2]
PDE_01689	3673	23.9167	100.94	2.07741	Up	0.828666	K14338|1|0.0|708|pcs:Pc20g04310|cytochrome P450 / NADPH-cytochrome P450 reductase [EC:1.14.14.1 1.6.2.4]	-	GO:0046914//transition metal ion binding;GO:0016712//oxidoreductase activity, acting on paired donors, with incorporation or reduction of molecular oxygen, reduced flavin or flavoprotein as one donor, and incorporation of one atom of oxygen;GO:0016653//oxidoreductase activity, acting on NAD(P)H, heme protein as acceptor;GO:0032553//ribonucleotide binding;GO:0046906//tetrapyrrole binding	GO:0044710	gi|525580500|gb|EPS26750.1|/0/hypothetical protein PDE_01689 [Penicillium oxalicum 114-2]
PDE_00007	1679	184.83	30.8533	-2.5827	Down	0.886238	-	-	-	-	gi|525578826|gb|EPS25076.1|/0/hypothetical protein PDE_00007 [Penicillium oxalicum 114-2]
PDE_06610	480	1445.66	451.837	-1.67786	Down	0.847638	-	-	-	-	gi|525585403|gb|EPS31653.1|/1.1014e-88/hypothetical protein PDE_06610 [Penicillium oxalicum 114-2]
PDE_06792	1186	110.22	385.377	1.80588	Up	0.853147	K02940|1|3e-83|296|afv:AFLA_088370|large subunit ribosomal protein L9e	GO:0030529//intracellular ribonucleoprotein complex	GO:0003723//RNA binding;GO:0005198//structural molecule activity	GO:0010467//gene expression	gi|525585584|gb|EPS31834.1|/7.18468e-89/hypothetical protein PDE_06792 [Penicillium oxalicum 114-2]
PDE_01025	2346	157.237	11.7667	-3.74016	Down	0.910601	-	-	-	-	gi|525579839|gb|EPS26089.1|/5.67269e-134/hypothetical protein PDE_01025 [Penicillium oxalicum 114-2]
PDE_00642	597	114.887	31.2033	-1.88044	Down	0.820731	K00860|1|2e-07|55.8|maj:MAA_00215|adenylylsulfate kinase [EC:2.7.1.25]	-	GO:0005488//binding	-	gi|525579458|gb|EPS25708.1|/6.22472e-109/hypothetical protein PDE_00642 [Penicillium oxalicum 114-2]
PDE_09658	1099	454.103	168.637	-1.4291	Down	0.806224	K13127|1|6e-125|259|act:ACLA_012790|RING finger protein 113A	GO:0043231//intracellular membrane-bounded organelle	GO:0046872//metal ion binding;GO:0003676//nucleic acid binding	GO:0006396//RNA processing	gi|525588444|gb|EPS34694.1|/6.36956e-161/hypothetical protein PDE_09658 [Penicillium oxalicum 114-2]
PDE_07692	1140	19.9833	85.5967	2.09876	Up	0.818102	K17738|1|2e-36|154|yli:YALI0F02211g|D-arabinitol 2-dehydrogenase [EC:1.1.1.250]	-	-	GO:0008152//metabolic process	gi|525586482|gb|EPS32732.1|/1.72588e-163/hypothetical protein PDE_07692 [Penicillium oxalicum 114-2]
PDE_01023	1211	46.3533	332.54	2.84278	Up	0.912977	K00227|1|2e-140|499|pcs:Pc12g04600|Delta7-sterol 5-desaturase [EC:1.14.19.20]	GO:0031224//intrinsic component of membrane	GO:0046914//transition metal ion binding;GO:0016717//oxidoreductase activity, acting on paired donors, with oxidation of a pair of donors resulting in the reduction of molecular oxygen to two molecules of water	GO:0006631//fatty acid metabolic process;GO:0008204//ergosterol metabolic process	gi|525579837|gb|EPS26087.1|/1.07277e-158/hypothetical protein PDE_01023 [Penicillium oxalicum 114-2]
PDE_03920	1666	131.093	532.233	2.02146	Up	0.876011	K14455|1|0.0|417|afv:AFLA_026470|aspartate aminotransferase, mitochondrial [EC:2.6.1.1]	-	GO:0043168//anion binding;GO:0070546	GO:0019752//carboxylic acid metabolic process	gi|525582724|gb|EPS28974.1|/0/hypothetical protein PDE_03920 [Penicillium oxalicum 114-2]
PDE_08743	862	107.107	13.8233	-2.95387	Down	0.872742	K07005|1|3e-117|421|pcs:Pc12g08070|uncharacterized protein	-	GO:0003824//catalytic activity;GO:0032553//ribonucleotide binding	GO:0044710	gi|525587531|gb|EPS33781.1|/2.32531e-137/hypothetical protein PDE_08743 [Penicillium oxalicum 114-2]
PDE_03291	1859	252.633	55.8133	-2.17836	Down	0.875489	-	-	-	-	gi|525582095|gb|EPS28345.1|/0/putative beta-1,3-glucanase [Penicillium oxalicum 114-2]
PDE_06097	350	26.73	1135.59	5.40883	Up	0.968796	-	-	-	-	gi|525584892|gb|EPS31142.1|/1.04714e-24/hypothetical protein PDE_06097 [Penicillium oxalicum 114-2]
PDE_06400	1080	304.393	68.5467	-2.15078	Down	0.87751	K01207|1|6e-20|99.0|aor:AOR_1_1308154|beta-N-acetylhexosaminidase [EC:3.2.1.52]	-	GO:0016787//hydrolase activity	-	gi|525585195|gb|EPS31445.1|/7.90209e-171/putative beta-N-acetylhexosaminidase [Penicillium oxalicum 114-2]
PDE_00806	1183	206.703	34.7233	-2.57358	Down	0.88949	K17825|1|2e-08|61.2|nfi:NFIA_093740|verruculogen synthase [EC:1.14.11.38]	-	-	-	gi|525579620|gb|EPS25870.1|/0/hypothetical protein PDE_00806 [Penicillium oxalicum 114-2]
PDE_03712	437	593.65	1802.75	1.60251	Up	0.838641	-	-	-	-	gi|525582516|gb|EPS28766.1|/8.19063e-22/hypothetical protein PDE_03712 [Penicillium oxalicum 114-2]
PDE_01590	679	174.84	39.3767	-2.15062	Down	0.861218	K06875|1|8e-36|150|nfi:NFIA_070850|programmed cell death protein 5	-	GO:0003676//nucleic acid binding	-	gi|525580402|gb|EPS26652.1|/2.65528e-38/hypothetical protein PDE_01590 [Penicillium oxalicum 114-2]
PDE_01424	1482	182.423	42.1967	-2.11209	Down	0.859651	-	-	-	-	gi|525580237|gb|EPS26487.1|/0/hypothetical protein PDE_01424 [Penicillium oxalicum 114-2]
PDE_09016	2539	40.88	260.713	2.673	Up	0.901469	-	-	GO:0003824//catalytic activity	-	gi|525587804|gb|EPS34054.1|/0/putative cellulose synthase [Penicillium oxalicum 114-2]
PDE_05602	732	17.5233	146.577	3.06431	Up	0.892843	K04450|1|3e-06|52.8|bsc:COCSADRAFT_38397|cyclic AMP-dependent transcription factor ATF-2;K09051|4|3e-06|52.4|ppa:PAS_chr1-1_0165|ATF/CREB family transcription factor	-	GO:0003677//DNA binding;GO:0001071//nucleic acid binding transcription factor activity	GO:0006351//transcription, DNA-templated	gi|525584400|gb|EPS30650.1|/7.01869e-115/hypothetical protein PDE_05602 [Penicillium oxalicum 114-2]
PDE_04859	1551	146.617	38.8833	-1.91483	Down	0.835726	K01188|1|0.0|862|nfi:NFIA_064710|beta-glucosidase [EC:3.2.1.21]	-	GO:0016798//hydrolase activity, acting on glycosyl bonds	GO:0044238//primary metabolic process	gi|525583659|gb|EPS29909.1|/0/putative beta-glucosidase [Penicillium oxalicum 114-2]
PDE_09762	1814	309.017	50.82	-2.60422	Down	0.902143	K00101|1|1e-93|261|pfj:MYCFIDRAFT_42073|L-lactate dehydrogenase (cytochrome) [EC:1.1.2.3]	-	-	-	gi|525588548|gb|EPS34798.1|/0/hypothetical protein PDE_09762 [Penicillium oxalicum 114-2]
PDE_07280	802	79.3667	320.227	2.01249	Up	0.868311	K02263|1|4e-63|212|afv:AFLA_119650|cytochrome c oxidase subunit 4	-	-	-	gi|525586070|gb|EPS32320.1|/1.22025e-75/hypothetical protein PDE_07280 [Penicillium oxalicum 114-2]
PDE_00194	2566	55.75	191.58	1.7809	Up	0.834092	K00615|1|0.0|873|pcs:Pc13g12450|transketolase [EC:2.2.1.1]	-	GO:0016744	-	gi|525579011|gb|EPS25261.1|/0/hypothetical protein PDE_00194 [Penicillium oxalicum 114-2]
PDE_01949	1792	50.76	6.53333	-2.9578	Down	0.806173	-	-	-	-	gi|525580758|gb|EPS27008.1|/0/putative beta-glucuronidase [Penicillium oxalicum 114-2]
PDE_07933	816	1604.39	22.9567	-6.12697	Down	0.977895	-	-	GO:0004175//endopeptidase activity	GO:0019538//protein metabolic process	gi|525586722|gb|EPS32972.1|/2.83664e-134/hypothetical protein PDE_07933 [Penicillium oxalicum 114-2]
PDE_09649	1532	19.88	153.09	2.94499	Up	0.891158	K00511|1|0.0|587|nfi:NFIA_079490|squalene monooxygenase [EC:1.14.14.17]	GO:0031224//intrinsic component of membrane	GO:0016709//oxidoreductase activity, acting on paired donors, with incorporation or reduction of molecular oxygen, NAD(P)H as one donor, and incorporation of one atom of oxygen;GO:0000166//nucleotide binding	GO:0044710	gi|525588435|gb|EPS34685.1|/0/hypothetical protein PDE_09649 [Penicillium oxalicum 114-2]
PDE_04705	1547	21.2667	98.43	2.2105	Up	0.835423	-	-	-	-	gi|525583505|gb|EPS29755.1|/0/hypothetical protein PDE_04705 [Penicillium oxalicum 114-2]
PDE_01465	510	0.416667	144.667	8.43962	Up	0.948376	-	-	-	-	gi|525580278|gb|EPS26528.1|/4.27339e-95/hypothetical protein PDE_01465 [Penicillium oxalicum 114-2]
PDE_09231	801	93.72	6.02333	-3.95972	Down	0.885968	K17644|1|7e-14|78.2|scm:SCHCODRAFT_105595|norsolorinic acid ketoreductase [EC:1.1.1.349]	-	GO:0036094//small molecule binding;GO:0003824//catalytic activity	GO:0044710	gi|525588017|gb|EPS34267.1|/1.66881e-147/hypothetical protein PDE_09231 [Penicillium oxalicum 114-2]
PDE_04695	1227	88.2	19.8167	-2.15406	Down	0.823527	K20295|1|1e-55|218|ure:UREG_07339|conserved oligomeric Golgi complex subunit 8	-	-	-	gi|525583495|gb|EPS29745.1|/3.7615e-167/hypothetical protein PDE_04695 [Penicillium oxalicum 114-2]
PDE_06286	2252	135.127	44.2433	-1.61078	Down	0.800849	-	-	-	-	gi|525585081|gb|EPS31331.1|/7.60689e-96/hypothetical protein PDE_06286 [Penicillium oxalicum 114-2]
PDE_03394	2069	48.7833	324.07	2.73185	Up	0.908124	K01679|1|0.0|717|pcs:Pc22g23810|fumarate hydratase, class II [EC:4.2.1.2]	GO:0005739//mitochondrion	GO:0016829//lyase activity	GO:0044237//cellular metabolic process;GO:0044710	gi|525582198|gb|EPS28448.1|/0/hypothetical protein PDE_03394 [Penicillium oxalicum 114-2]
PDE_00538	996	27.1833	116.743	2.10255	Up	0.839129	K14309|1|2e-07|57.4|maw:MAC_00028|nuclear pore complex protein Nup93;K09043|2|1e-05|51.6|sla:SERLADRAFT_442978|fungal AP-1-like factor	-	-	-	gi|525579354|gb|EPS25604.1|/2.49678e-144/hypothetical protein PDE_00538 [Penicillium oxalicum 114-2]
PDE_09619	252	105.78	20.51	-2.36667	Down	0.849508	-	-	-	-	gi|525588405|gb|EPS34655.1|/5.06027e-24/hypothetical protein PDE_09619 [Penicillium oxalicum 114-2]
PDE_02660	672	63.5633	10.2033	-2.63915	Down	0.820023	-	-	-	-	gi|525581466|gb|EPS27716.1|/1.89273e-97/hypothetical protein PDE_02660 [Penicillium oxalicum 114-2]
PDE_06397	1623	9.59	135.63	3.822	Up	0.905193	K08139|1|3e-114|412|dha:DEHA2B14278g|MFS transporter, SP family, sugar:H+ symporter	GO:0031224//intrinsic component of membrane	GO:0022857//transmembrane transporter activity	GO:0051234//establishment of localization;GO:0044763	gi|525585192|gb|EPS31442.1|/0/hypothetical protein PDE_06397 [Penicillium oxalicum 114-2]
PDE_01648	2283	61.9733	342.37	2.46584	Up	0.898622	K00234|1|0.0|967|afv:AFLA_099990|succinate dehydrogenase (ubiquinone) flavoprotein subunit [EC:1.3.5.1]	GO:0043231//intracellular membrane-bounded organelle	GO:0000104//succinate dehydrogenase activity;GO:0000166//nucleotide binding	GO:0009060//aerobic respiration	gi|525580460|gb|EPS26710.1|/0/hypothetical protein PDE_01648 [Penicillium oxalicum 114-2]
PDE_01907	1402	1435.57	278.437	-2.3662	Down	0.905176	-	-	-	-	gi|525580717|gb|EPS26967.1|/1.32927e-146/hypothetical protein PDE_01907 [Penicillium oxalicum 114-2]
PDE_09238	997	50.7633	1.53	-5.05218	Down	0.842701	K15318|1|1e-73|265|afm:AFUA_7G00120|hydrolase	-	GO:0003824//catalytic activity	GO:0008152//metabolic process	gi|525588024|gb|EPS34274.1|/1.27934e-148/hypothetical protein PDE_09238 [Penicillium oxalicum 114-2]
PDE_09735	1038	31.1067	106.49	1.77542	Up	0.806847	K03521|1|1e-113|409|pcs:Pc21g18110|electron transfer flavoprotein beta subunit	-	-	-	gi|525588521|gb|EPS34771.1|/1.28136e-122/hypothetical protein PDE_09735 [Penicillium oxalicum 114-2]
PDE_02086	439	36.04	137.747	1.93435	Up	0.834597	K02269|1|3e-11|49.3|pcs:Pc13g15770|cytochrome c oxidase subunit 7	-	-	-	gi|525580893|gb|EPS27143.1|/2.55011e-12/hypothetical protein PDE_02086 [Penicillium oxalicum 114-2]
PDE_09527	1068	67.6633	304.873	2.17176	Up	0.879195	-	-	-	-	gi|525588313|gb|EPS34563.1|/4.40695e-166/hypothetical protein PDE_09527 [Penicillium oxalicum 114-2]
PDE_04362	964	103.743	27.11	-1.93612	Down	0.81945	K14154|1|3e-41|169|tmn:UCRPA7_1662|thiamine-phosphate diphosphorylase / hydroxyethylthiazole kinase [EC:2.5.1.3 2.7.1.50]	-	GO:0003824//catalytic activity	-	gi|525583163|gb|EPS29413.1|/9.10459e-88/hypothetical protein PDE_04362 [Penicillium oxalicum 114-2]
PDE_08217	906	214.93	70.53	-1.60756	Down	0.818085	K19829|1|7e-80|297|ani:AN3705.2|genetic interactor of prohibitins 3, mitochondrial	-	-	-	gi|525587005|gb|EPS33255.1|/3.22135e-108/hypothetical protein PDE_08217 [Penicillium oxalicum 114-2]
PDE_06737	1396	4.97	59.81	3.58907	Up	0.840359	K01078|1|2e-145|365|afm:AFUA_8G01910|acid phosphatase [EC:3.1.3.2];K20048|5|8e-57|170|pno:SNOG_05930|actin cytoskeleton-regulatory complex protein END3	-	GO:0016791//phosphatase activity	GO:0006796//phosphate-containing compound metabolic process	gi|525585529|gb|EPS31779.1|/0/hypothetical protein PDE_06737 [Penicillium oxalicum 114-2]
PDE_08755	1938	3.96667	122.733	4.95146	Up	0.914257	K00521|1|0.0|885|pcs:Pc16g06390|ferric-chelate reductase [EC:1.16.1.7]	GO:0016020//membrane	GO:0016491//oxidoreductase activity	-	gi|525587543|gb|EPS33793.1|/0/hypothetical protein PDE_08755 [Penicillium oxalicum 114-2]
PDE_05203	949	98.5367	360.39	1.87083	Up	0.858118	K02949|1|3e-45|182|nfi:NFIA_080930|small subunit ribosomal protein S11e	GO:0030529//intracellular ribonucleoprotein complex	-	-	gi|525584002|gb|EPS30252.1|/1.58215e-44/hypothetical protein PDE_05203 [Penicillium oxalicum 114-2]
PDE_07705	2424	29.8333	164.487	2.46297	Up	0.876786	-	-	-	-	gi|525586495|gb|EPS32745.1|/0/hypothetical protein PDE_07705 [Penicillium oxalicum 114-2]
PDE_07475	789	156.283	21.9433	-2.83231	Down	0.889035	K08095|1|6e-73|249|nfi:NFIA_102190|cutinase [EC:3.1.1.74]	-	GO:0052689//carboxylic ester hydrolase activity	-	gi|525586265|gb|EPS32515.1|/6.21847e-98/putative cutinase [Penicillium oxalicum 114-2]
PDE_05087	332	101.68	15.1933	-2.74253	Down	0.862397	-	-	-	-	gi|525583887|gb|EPS30137.1|/3.0922e-21/hypothetical protein PDE_05087 [Penicillium oxalicum 114-2]
PDE_03319	1543	89.8833	15.67	-2.52005	Down	0.844824	K03380|1|8e-25|68.6|smp:SMAC_07153|phenol 2-monooxygenase [EC:1.14.13.7]	-	-	-	gi|525582123|gb|EPS28373.1|/0/hypothetical protein PDE_03319 [Penicillium oxalicum 114-2]
PDE_02867	974	76.74	498.177	2.69861	Up	0.913583	-	-	-	-	gi|525581673|gb|EPS27923.1|/1.43726e-64/hypothetical protein PDE_02867 [Penicillium oxalicum 114-2]
PDE_09395	1848	10.7467	80.95	2.91314	Up	0.851361	K01487|1|8e-45|182|ela:UCREL1_8805|guanine deaminase [EC:3.5.4.3];K00382|2|4e-23|107|abe:ARB_02522|dihydrolipoamide dehydrogenase [EC:1.8.1.4];K08139|4|3e-21|104|uma:UMAG_02037|MFS transporter, SP family, sugar:H+ symporter;K15196|5|1e-20|102|afv:AFLA_020970|transcription factor IIIB 90 kDa subunit	GO:0016020//membrane	GO:0022857//transmembrane transporter activity	GO:0051234//establishment of localization	gi|511514063|gb|AGN74922.1|/0/cellodextrin transporter cdt-g [Penicillium decumbens]
PDE_04664	519	685.1	214.737	-1.67375	Down	0.84351	K13727|1|2e-40|164|pgu:PGUG_00028|phenolic acid decarboxylase [EC:4.1.1.-]	-	GO:0016830//carbon-carbon lyase activity	-	gi|525583464|gb|EPS29714.1|/4.70615e-100/hypothetical protein PDE_04664 [Penicillium oxalicum 114-2]
PDE_00572	306	19.5533	180.337	3.20521	Up	0.905445	-	-	-	-	gi|525579388|gb|EPS25638.1|/2.03741e-36/hypothetical protein PDE_00572 [Penicillium oxalicum 114-2]
PDE_03276	1359	47.1767	1.84	-4.6803	Down	0.82929	-	-	-	-	gi|525582080|gb|EPS28330.1|/0/hypothetical protein PDE_03276 [Penicillium oxalicum 114-2]
PDE_01859	738	65.94	207.983	1.65724	Up	0.82346	K06134|1|7e-106|383|pcs:Pc20g05040|ubiquinone biosynthesis monooxygenase Coq7 [EC:1.14.13.-]	-	GO:0046872//metal ion binding;GO:0003824//catalytic activity	GO:0006743//ubiquinone metabolic process	gi|525580669|gb|EPS26919.1|/1.20995e-138/hypothetical protein PDE_01859 [Penicillium oxalicum 114-2]
PDE_09921	1693	33.2833	151.303	2.18457	Up	0.857461	K08838|1|0.0|905|ani:AN8033.2|serine/threonine-protein kinase 24/25/MST4 [EC:2.7.11.1];K00102|2|4e-178|622|ctp:CTRG_02583|D-lactate dehydrogenase (cytochrome) [EC:1.1.2.4]	GO:0043231//intracellular membrane-bounded organelle	GO:0008092//cytoskeletal protein binding;GO:0032550;GO:0004457//lactate dehydrogenase activity;GO:0016616//oxidoreductase activity, acting on the CH-OH group of donors, NAD or NADP as acceptor;GO:0000166//nucleotide binding;GO:0016301//kinase activity	GO:0044710;GO:0040007//growth;GO:0006464//cellular protein modification process	gi|525588706|gb|EPS34956.1|/0/hypothetical protein PDE_09921 [Penicillium oxalicum 114-2]
PDE_01573	1487	126.67	15.2733	-3.05199	Down	0.884907	K01183|1|1e-135|460|nfi:NFIA_055480|chitinase [EC:3.2.1.14]	-	GO:0004553//hydrolase activity, hydrolyzing O-glycosyl compounds	GO:0009056//catabolic process;GO:0043170	gi|525580385|gb|EPS26635.1|/0/putative chitinase [Penicillium oxalicum 114-2]
PDE_06351	4448	15.8033	147.63	3.22369	Up	0.897274	-	-	-	-	gi|525585146|gb|EPS31396.1|/0/hypothetical protein PDE_06351 [Penicillium oxalicum 114-2]
PDE_00638	2550	88.4833	1221.17	3.78671	Up	0.948629	K01621|1|0.0|1409|pcs:Pc21g00560|xylulose-5-phosphate/fructose-6-phosphate phosphoketolase [EC:4.1.2.9 4.1.2.22]	-	GO:0016830//carbon-carbon lyase activity	GO:0044238//primary metabolic process	gi|525579454|gb|EPS25704.1|/0/hypothetical protein PDE_00638 [Penicillium oxalicum 114-2]
PDE_06607	108	1605.34	612.04	-1.39118	Down	0.80555	-	-	-	-	gi|525585400|gb|EPS31650.1|/3.60993e-14/hypothetical protein PDE_06607 [Penicillium oxalicum 114-2]
PDE_03279	750	1526.87	35.1767	-5.43981	Down	0.970717	-	-	-	-	gi|525582083|gb|EPS28333.1|/2.04961e-125/hypothetical protein PDE_03279 [Penicillium oxalicum 114-2]
PDE_06265	1820	35.2	236.88	2.75051	Up	0.901486	K05917|1|0.0|729|pcs:Pc20g09070|sterol 14-demethylase [EC:1.14.13.70]	GO:0043231//intracellular membrane-bounded organelle	GO:0046906//tetrapyrrole binding;GO:0046914//transition metal ion binding;GO:0016709//oxidoreductase activity, acting on paired donors, with incorporation or reduction of molecular oxygen, NAD(P)H as one donor, and incorporation of one atom of oxygen;GO:0016741	GO:0008204//ergosterol metabolic process	gi|525585060|gb|EPS31310.1|/0/hypothetical protein PDE_06265 [Penicillium oxalicum 114-2]
PDE_05155	2170	65.4367	251.953	1.94499	Up	0.856938	K03362|1|0.0|688|pcs:Pc18g00540|F-box and WD-40 domain protein 1/11	-	-	-	gi|525583955|gb|EPS30205.1|/0/hypothetical protein PDE_05155 [Penicillium oxalicum 114-2]
PDE_03807	693	117.02	395.1	1.75546	Up	0.848329	K02955|1|1e-35|149|pcs:Pc22g20650|small subunit ribosomal protein S14e	GO:0030529//intracellular ribonucleoprotein complex	GO:0005198//structural molecule activity	GO:0010467//gene expression	gi|972139124|gb|KUI65373.1|/6.51749e-45/40S ribosomal protein S14 [Valsa mali]
PDE_02747	1038	176.333	623.947	1.82312	Up	0.859179	-	-	-	-	gi|525581553|gb|EPS27803.1|/3.02168e-156/hypothetical protein PDE_02747 [Penicillium oxalicum 114-2]
PDE_04818	2020	157.827	463.217	1.55335	Up	0.824673	K01835|1|0.0|934|pcs:Pc18g01390|phosphoglucomutase [EC:5.4.2.2]	GO:0044424	GO:0046872//metal ion binding;GO:0016868//intramolecular transferase activity, phosphotransferases	GO:0019318//hexose metabolic process	gi|525583618|gb|EPS29868.1|/0/hypothetical protein PDE_04818 [Penicillium oxalicum 114-2]
PDE_06335	1292	66.08	14.1333	-2.22511	Down	0.803511	-	-	-	-	gi|525585130|gb|EPS31380.1|/0/hypothetical protein PDE_06335 [Penicillium oxalicum 114-2]
PDE_03417	1131	5.82667	59.39	3.34948	Up	0.834445	-	-	-	-	gi|525582221|gb|EPS28471.1|/0/hypothetical protein PDE_03417 [Penicillium oxalicum 114-2]
PDE_01080	1445	454.92	115.82	-1.97373	Down	0.870047	K00122|1|3e-155|548|pcs:Pc12g04310|formate dehydrogenase [EC:1.2.1.2]	-	GO:0016614//oxidoreductase activity, acting on CH-OH group of donors;GO:0016620//oxidoreductase activity, acting on the aldehyde or oxo group of donors, NAD or NADP as acceptor;GO:0000166//nucleotide binding	GO:0044710	gi|525579894|gb|EPS26144.1|/1.32451e-161/hypothetical protein PDE_01080 [Penicillium oxalicum 114-2]
PDE_08290	315	867.93	64.7067	-3.74559	Down	0.94627	-	-	-	-	gi|525587078|gb|EPS33328.1|/9.07419e-37/hypothetical protein PDE_08290 [Penicillium oxalicum 114-2]
PDE_04831	435	112.86	721.337	2.67614	Up	0.916313	-	GO:0031224//intrinsic component of membrane	-	GO:0007275//multicellular organism development	gi|550805753|gb|ERS97669.1|/2.02328e-20/plasma membrane proteolipid 3 [Sporothrix schenckii ATCC 58251]
PDE_01663	2082	21.2167	95.3433	2.16793	Up	0.83084	K08869|1|0.0|1044|nfi:NFIA_069550|aarF domain-containing kinase	-	GO:0016740//transferase activity	-	gi|525580475|gb|EPS26725.1|/0/hypothetical protein PDE_01663 [Penicillium oxalicum 114-2]
PDE_08044	990	109.663	31.44	-1.80241	Down	0.810335	K18339|1|6e-117|421|pcs:Pc22g00220|2-keto-3-deoxy-L-rhamnonate aldolase [EC:4.1.2.53];K18103|5|3e-38|159|mbe:MBM_04252|L-threo-3-deoxy-hexylosonate aldolase [EC:4.1.2.54]	-	GO:0003824//catalytic activity	-	gi|525586832|gb|EPS33082.1|/1.14271e-157/hypothetical protein PDE_08044 [Penicillium oxalicum 114-2]
PDE_06248	1038	518.473	79.4933	-2.70536	Down	0.914342	-	-	-	-	gi|525585043|gb|EPS31293.1|/3.34086e-155/hypothetical protein PDE_06248 [Penicillium oxalicum 114-2]
PDE_09003	258	224.747	60.8	-1.88616	Down	0.849137	-	-	-	-	gi|525587791|gb|EPS34041.1|/8.03852e-22/hypothetical protein PDE_09003 [Penicillium oxalicum 114-2]
PDE_01479	684	106.01	1411.07	3.73452	Up	0.948443	-	-	-	-	gi|525580292|gb|EPS26542.1|/1.18609e-126/hypothetical protein PDE_01479 [Penicillium oxalicum 114-2]
PDE_09754	1109	20.8233	192.89	3.21151	Up	0.908209	K17279|1|8e-31|135|act:ACLA_009630|receptor expression-enhancing protein 5/6	-	-	-	gi|525588540|gb|EPS34790.1|/3.36224e-31/hypothetical protein PDE_09754 [Penicillium oxalicum 114-2]
PDE_01481	2400	5.79	153.3	4.72665	Up	0.92253	K01007|1|0.0|1193|ttt:THITE_2050481|pyruvate, water dikinase [EC:2.7.9.2]	-	GO:0016301//kinase activity;GO:0032550	GO:0006796//phosphate-containing compound metabolic process;GO:0032787//monocarboxylic acid metabolic process	gi|525580294|gb|EPS26544.1|/0/hypothetical protein PDE_01481 [Penicillium oxalicum 114-2]
PDE_01257	1772	12.8833	70.2	2.44597	Up	0.821674	K01939|1|3e-51|148|pte:PTT_16160|adenylosuccinate synthase [EC:6.3.4.4]	GO:0031224//intrinsic component of membrane	-	GO:0044763	gi|525580071|gb|EPS26321.1|/0/hypothetical protein PDE_01257 [Penicillium oxalicum 114-2]
PDE_03478	1773	5.26333	51.4433	3.28894	Up	0.816822	-	-	-	-	gi|525582282|gb|EPS28532.1|/1.03433e-81/hypothetical protein PDE_03478 [Penicillium oxalicum 114-2]
PDE_07788	708	641.6	110.62	-2.53606	Down	0.909169	K01725|1|3e-70|265|act:ACLA_075450|cyanate lyase [EC:4.2.1.104]	-	GO:0003676//nucleic acid binding;GO:0016840	GO:0006082//organic acid metabolic process	gi|525586578|gb|EPS32828.1|/1.96308e-79/hypothetical protein PDE_07788 [Penicillium oxalicum 114-2]
PDE_06787	426	87.35	21.8367	-2.00006	Down	0.812508	-	-	-	-	gi|525585579|gb|EPS31829.1|/4.62657e-65/hypothetical protein PDE_06787 [Penicillium oxalicum 114-2]
PDE_03634	2409	221.12	2.31667	-6.57664	Down	0.955772	-	-	-	-	gi|525582438|gb|EPS28688.1|/0/hypothetical protein PDE_03634 [Penicillium oxalicum 114-2]
PDE_01194	848	71.5467	211.193	1.56161	Up	0.810908	K00799|1|3e-30|79.0|ppl:POSPLDRAFT_90645|glutathione S-transferase [EC:2.5.1.18]	-	GO:0003824//catalytic activity	-	gi|525580008|gb|EPS26258.1|/2.72116e-120/hypothetical protein PDE_01194 [Penicillium oxalicum 114-2]
PDE_00204	744	17.1467	99.32	2.53416	Up	0.852355	-	-	-	-	gi|525579021|gb|EPS25271.1|/9.17166e-118/hypothetical protein PDE_00204 [Penicillium oxalicum 114-2]
PDE_04890	2271	16.7667	73.2233	2.12671	Up	0.807083	K01694|1|0.0|916|nfi:NFIA_049580|tryptophan synthase [EC:4.2.1.20]	-	GO:0016836//hydro-lyase activity	GO:0006568//tryptophan metabolic process	gi|525583690|gb|EPS29940.1|/0/hypothetical protein PDE_04890 [Penicillium oxalicum 114-2]
PDE_02875	1566	53.3233	270.737	2.34405	Up	0.886861	K07300|1|5e-92|326|ang:ANI_1_394014|Ca2+:H+ antiporter	GO:0016020//membrane	GO:0008324//cation transmembrane transporter activity	GO:0044765//single-organism transport	gi|525581681|gb|EPS27931.1|/7.41328e-119/hypothetical protein PDE_02875 [Penicillium oxalicum 114-2]
PDE_04720	352	408.797	120.217	-1.76575	Down	0.849912	-	-	-	-	-
PDE_09760	835	248.097	47.03	-2.39925	Down	0.887839	K10253|1|6e-32|127|bze:COCCADRAFT_7791|DOPA 4,5-dioxygenase [EC:1.14.99.-]	-	-	-	gi|525588546|gb|EPS34796.1|/1.80278e-101/hypothetical protein PDE_09760 [Penicillium oxalicum 114-2]
PDE_07929	1425	1490.85	366.543	-2.02408	Down	0.881285	K19357|1|2e-164|579|afm:AFUA_6G01800|cellulase [EC:3.2.1.4]	-	GO:0016798//hydrolase activity, acting on glycosyl bonds;GO:0030247//polysaccharide binding	GO:0044238//primary metabolic process	gi|525586718|gb|EPS32968.1|/0/endo-beta-1,4-glucanase Cel7B [Penicillium oxalicum 114-2]
PDE_02252	1434	164.497	47.4	-1.7951	Down	0.830368	-	-	-	-	gi|525581059|gb|EPS27309.1|/0/hypothetical protein PDE_02252 [Penicillium oxalicum 114-2]
PDE_06072	390	204.787	551.81	1.43005	Up	0.808044	-	-	-	-	gi|525584867|gb|EPS31117.1|/2.53377e-71/hypothetical protein PDE_06072 [Penicillium oxalicum 114-2]
PDE_08580	3503	104.93	307.093	1.54925	Up	0.818608	K00164|1|0.0|1277|pcs:Pc22g04770|2-oxoglutarate dehydrogenase E1 component [EC:1.2.4.2]	GO:0005759//mitochondrial matrix	GO:0016624//oxidoreductase activity, acting on the aldehyde or oxo group of donors, disulfide as acceptor;GO:0019842//vitamin binding	GO:0009060//aerobic respiration	gi|525587368|gb|EPS33618.1|/0/hypothetical protein PDE_08580 [Penicillium oxalicum 114-2]
PDE_06443	594	112.363	1240.29	3.46443	Up	0.942293	-	-	-	-	gi|525585238|gb|EPS31488.1|/1.95706e-22/hypothetical protein PDE_06443 [Penicillium oxalicum 114-2]
PDE_09160	1250	288.97	34.11	-3.08265	Down	0.917442	K01070|1|5e-67|144|pcs:Pc12g05820|S-formylglutathione hydrolase [EC:3.1.2.12]	-	GO:0016790//thiolester hydrolase activity;GO:0052689//carboxylic ester hydrolase activity	GO:0044282	gi|973327602|gb|KUL87497.1|/3.58708e-98/hypothetical protein ZTR_04595 [Talaromyces verruculosus]
PDE_00371	1905	3.77	99.5333	4.72254	Up	0.899363	K02575|1|2e-166|354|ang:ANI_1_806074|MFS transporter, NNP family, nitrate/nitrite transporter	-	-	GO:0044765//single-organism transport	gi|525579188|gb|EPS25438.1|/0/hypothetical protein PDE_00371 [Penicillium oxalicum 114-2]
PDE_00213	501	5.71333	81.37	3.83209	Up	0.872894	-	-	-	-	gi|525579030|gb|EPS25280.1|/1.36981e-74/hypothetical protein PDE_00213 [Penicillium oxalicum 114-2]
PDE_09242	930	278.927	4.28	-6.02613	Down	0.957002	-	-	-	GO:0008152//metabolic process	gi|525588028|gb|EPS34278.1|/2.90882e-160/hypothetical protein PDE_09242 [Penicillium oxalicum 114-2]
PDE_09959	739	210.393	52.2833	-2.00867	Down	0.857258	-	-	-	-	gi|525588744|gb|EPS34994.1|/2.60564e-52/hypothetical protein PDE_09959 [Penicillium oxalicum 114-2]
PDE_05055	953	409.79	129.037	-1.6671	Down	0.838674	-	-	-	-	-
PDE_09785	1742	83.6333	21.28	-1.97458	Down	0.80678	-	-	-	-	gi|525588571|gb|EPS34821.1|/6.13565e-87/hypothetical protein PDE_09785 [Penicillium oxalicum 114-2]
PDE_09398	1226	199.13	889.103	2.15864	Up	0.890282	K00616|1|7e-137|345|afm:AFUA_5G09230|transaldolase [EC:2.2.1.2]	GO:0044424	GO:0016740//transferase activity	GO:0005975//carbohydrate metabolic process	gi|525588184|gb|EPS34434.1|/2.42392e-156/hypothetical protein PDE_09398 [Penicillium oxalicum 114-2]
PDE_05600	1190	11.28	152.497	3.75694	Up	0.909489	-	-	-	-	gi|525584398|gb|EPS30648.1|/1.62652e-127/hypothetical protein PDE_05600 [Penicillium oxalicum 114-2]
PDE_05150	4275	3.18333	63.76	4.32404	Up	0.858202	K01537|1|0.0|1008|pcs:Pc18g00570|Ca2+-transporting ATPase [EC:3.6.3.8]	GO:0016020//membrane	GO:0097159//organic cyclic compound binding;GO:0019829//cation-transporting ATPase activity;GO:0043167//ion binding;GO:1901363//heterocyclic compound binding;GO:0036094//small molecule binding	GO:0006812//cation transport	gi|525583950|gb|EPS30200.1|/0/hypothetical protein PDE_05150 [Penicillium oxalicum 114-2]
PDE_03172	1033	16.8567	240.72	3.83596	Up	0.929253	-	-	-	-	gi|525581976|gb|EPS28226.1|/1.67235e-160/hypothetical protein PDE_03172 [Penicillium oxalicum 114-2]
PDE_02128	2276	591.08	80.2133	-2.88144	Down	0.922227	K19791|1|1e-20|56.2|lbc:LACBIDRAFT_399748|iron transport multicopper oxidase	-	-	-	gi|525580935|gb|EPS27185.1|/0/hypothetical protein PDE_02128 [Penicillium oxalicum 114-2]
PDE_00716	1581	5.98667	70.1033	3.54966	Up	0.854866	K19564|1|6e-75|282|bor:COCMIDRAFT_34174|choline transport protein	GO:0031224//intrinsic component of membrane	GO:0043168//anion binding;GO:0046943//carboxylic acid transmembrane transporter activity	GO:0006865//amino acid transport	gi|525579530|gb|EPS25780.1|/0/hypothetical protein PDE_00716 [Penicillium oxalicum 114-2]
PDE_06635	429	366.483	60.64	-2.59541	Down	0.905058	-	-	-	-	gi|525585428|gb|EPS31678.1|/7.88731e-57/hypothetical protein PDE_06635 [Penicillium oxalicum 114-2]
PDE_09233	1359	153.18	2.90333	-5.72137	Down	0.932201	K12813|1|3e-20|100|dsq:DICSQDRAFT_160562|pre-mRNA-splicing factor ATP-dependent RNA helicase DHX16 [EC:3.6.4.13];K06662|2|2e-06|54.7|maj:MAA_04096|cell cycle checkpoint protein	-	-	-	gi|525588019|gb|EPS34269.1|/0/hypothetical protein PDE_09233 [Penicillium oxalicum 114-2]
PDE_00893	1048	75.38	15.6167	-2.2711	Down	0.818321	-	-	-	-	gi|525579707|gb|EPS25957.1|/6.72146e-95/hypothetical protein PDE_00893 [Penicillium oxalicum 114-2]
PDE_08916	1804	5.70333	48.0067	3.07336	Up	0.802585	-	-	-	-	gi|525587704|gb|EPS33954.1|/0/hypothetical protein PDE_08916 [Penicillium oxalicum 114-2]
PDE_00448	1442	338.36	62.4367	-2.43809	Down	0.896954	K00641|1|8e-134|251|nfi:NFIA_010080|homoserine O-acetyltransferase [EC:2.3.1.31]	-	GO:0016740//transferase activity	-	gi|525579265|gb|EPS25515.1|/0/hypothetical protein PDE_00448 [Penicillium oxalicum 114-2]
PDE_06884	1733	13.4633	114.57	3.08912	Up	0.880729	K08192|1|6e-58|135|afv:AFLA_046670|MFS transporter, ACS family, allantoate permease	-	-	-	gi|525585675|gb|EPS31925.1|/0/hypothetical protein PDE_06884 [Penicillium oxalicum 114-2]
PDE_02340	1128	61.8967	197.75	1.67574	Up	0.824151	K11314|1|9e-08|58.5|cot:CORT_0A09880|transcriptional adapter 2-alpha	-	-	-	gi|525581147|gb|EPS27397.1|/0/hypothetical protein PDE_02340 [Penicillium oxalicum 114-2]
PDE_02055	1347	106.143	19.09	-2.47512	Down	0.854933	K15456|1|2e-124|294|afm:AFUA_3G14100|protein KTI12	-	-	-	gi|859265020|emb|CEJ57445.1|/4.85033e-167/hypothetical protein PMG11_06137 [Penicillium brasilianum]
PDE_06802	661	1663.62	191.407	-3.11961	Down	0.935268	-	-	-	-	gi|525585594|gb|EPS31844.1|/4.26589e-22/hypothetical protein PDE_06802 [Penicillium oxalicum 114-2]
PDE_05108	985	128.44	425.253	1.72723	Up	0.845886	K02998|1|1e-139|401|pcs:Pc13g14510|small subunit ribosomal protein SAe	GO:0044391//ribosomal subunit	GO:0005198//structural molecule activity	GO:0010467//gene expression	gi|525583908|gb|EPS30158.1|/3.00982e-153/hypothetical protein PDE_05108 [Penicillium oxalicum 114-2]
PDE_09271	705	79.8767	323.323	2.01713	Up	0.869187	-	-	-	-	gi|525588057|gb|EPS34307.1|/8.19049e-102/hypothetical protein PDE_09271 [Penicillium oxalicum 114-2]
PDE_05327	1001	401.383	1177.72	1.55295	Up	0.830705	K01802|1|2e-57|109|aor:AOR_1_372094|peptidylprolyl isomerase [EC:5.2.1.8]	-	GO:0016859//cis-trans isomerase activity	GO:0018208//peptidyl-proline modification	gi|859269095|emb|CEJ55895.1|/2.208e-59/Putative Peptidyl-prolyl cis-trans isomerase [Penicillium brasilianum]
PDE_01234	2851	3.55	46.0033	3.69585	Up	0.812003	-	-	-	-	gi|525580048|gb|EPS26298.1|/0/hypothetical protein PDE_01234 [Penicillium oxalicum 114-2]
PDE_00592	2028	0.253333	41.7633	7.36506	Up	0.838068	K08197|1|1e-56|221|psq:PUNSTDRAFT_124252|MFS transporter, SIT family, siderophore-iron:H+ symporter	-	-	-	gi|525579408|gb|EPS25658.1|/0/hypothetical protein PDE_00592 [Penicillium oxalicum 114-2]
PDE_09038	1620	316.407	24.9233	-3.66621	Down	0.932066	K11173|1|0.0|751|pcs:Pc12g10580|hydroxyacid-oxoacid transhydrogenase [EC:1.1.99.24]	-	GO:0043169//cation binding;GO:0003824//catalytic activity	GO:0044710	gi|525587826|gb|EPS34076.1|/0/hypothetical protein PDE_09038 [Penicillium oxalicum 114-2]
PDE_04466	2225	73.3633	16.2467	-2.17492	Down	0.810284	-	-	-	-	gi|525583266|gb|EPS29516.1|/0/hypothetical protein PDE_04466 [Penicillium oxalicum 114-2]
PDE_01657	1595	63.4833	282.713	2.15489	Up	0.876045	K11294|1|7e-79|295|pcs:Pc15g01230|nucleolin	-	GO:0097159//organic cyclic compound binding	-	gi|525580469|gb|EPS26719.1|/8.39901e-112/hypothetical protein PDE_01657 [Penicillium oxalicum 114-2]
PDE_01918	746	601.47	80.78	-2.89642	Down	0.923002	-	-	-	-	gi|525580728|gb|EPS26978.1|/8.05102e-61/hypothetical protein PDE_01918 [Penicillium oxalicum 114-2]
PDE_05469	1979	153.663	40.8933	-1.90984	Down	0.837579	K00485|1|1e-09|65.9|tmn:UCRPA7_8533|dimethylaniline monooxygenase (N-oxide forming) [EC:1.14.13.8];K08869|5|1e-06|56.2|npa:UCRNP2_4161|aarF domain-containing kinase	-	GO:0016491//oxidoreductase activity	-	gi|525584268|gb|EPS30518.1|/0/hypothetical protein PDE_05469 [Penicillium oxalicum 114-2]
PDE_09278	1339	138.583	24.2533	-2.5145	Down	0.870822	K05972|1|7e-149|466|nfi:NFIA_099230|acetylxylan esterase [EC:3.1.1.72]	-	GO:0052689//carboxylic ester hydrolase activity	GO:0030243//cellulose metabolic process;GO:0000272//polysaccharide catabolic process	gi|525588064|gb|EPS34314.1|/0/putative acetyl xylan esterase [Penicillium oxalicum 114-2]
PDE_07756	1431	25.43	101.097	1.99113	Up	0.821927	K02604|1|2e-24|114|mrr:Moror_7409|origin recognition complex subunit 2	-	-	-	gi|525586546|gb|EPS32796.1|/0/hypothetical protein PDE_07756 [Penicillium oxalicum 114-2]
PDE_07052	2626	43.3433	160.87	1.89201	Up	0.838219	-	-	-	-	gi|525585843|gb|EPS32093.1|/3.16042e-72/hypothetical protein PDE_07052 [Penicillium oxalicum 114-2]
PDE_03035	219	3071.88	685.91	-2.16303	Down	0.8935	-	-	-	-	gi|525581839|gb|EPS28089.1|/6.54657e-35/hypothetical protein PDE_03035 [Penicillium oxalicum 114-2]
PDE_07757	1283	256.413	55.4367	-2.20956	Down	0.877359	K00761|1|1e-46|187|pcs:Pc21g01810|uracil phosphoribosyltransferase [EC:2.4.2.9]	-	GO:0016740//transferase activity	-	gi|525586547|gb|EPS32797.1|/3.47598e-62/hypothetical protein PDE_07757 [Penicillium oxalicum 114-2]
PDE_05889	1287	143.73	4.08	-5.13865	Down	0.924198	K01667|1|7e-108|391|ela:UCREL1_916|tryptophanase [EC:4.1.99.1]	-	-	-	gi|525584685|gb|EPS30935.1|/0/hypothetical protein PDE_05889 [Penicillium oxalicum 114-2]
PDE_02234	2598	10.1833	79.3033	2.96117	Up	0.85089	-	-	-	-	gi|525581041|gb|EPS27291.1|/0/hypothetical protein PDE_02234 [Penicillium oxalicum 114-2]
PDE_09699	2288	420.3	52.25	-3.00792	Down	0.92226	-	-	-	-	gi|525588485|gb|EPS34735.1|/0/hypothetical protein PDE_09699 [Penicillium oxalicum 114-2]
PDE_05880	1848	80.4833	247.827	1.62257	Up	0.823056	K17877|1|2e-21|104|dsq:DICSQDRAFT_182461|nitrite reductase (NAD(P)H) [EC:1.7.1.4]	-	GO:0051536//iron-sulfur cluster binding;GO:0043167//ion binding	-	gi|525584677|gb|EPS30927.1|/0/hypothetical protein PDE_05880 [Penicillium oxalicum 114-2]
PDE_07664	2027	23.9333	89.1833	1.89775	Up	0.805533	K08157|1|0.0|589|pcs:Pc22g17370|MFS transporter, DHA1 family, multidrug resistance protein	GO:0031224//intrinsic component of membrane	-	GO:0044763	gi|525586454|gb|EPS32704.1|/0/hypothetical protein PDE_07664 [Penicillium oxalicum 114-2]
PDE_00794	1140	212.253	42.8267	-2.30921	Down	0.877393	K17825|1|9e-09|62.0|ure:UREG_04217|verruculogen synthase [EC:1.14.11.38]	-	-	-	gi|525579608|gb|EPS25858.1|/1.66392e-174/hypothetical protein PDE_00794 [Penicillium oxalicum 114-2]
PDE_02119	1416	335.497	90.7433	-1.88643	Down	0.858842	K17649|1|4e-31|87.4|pan:PODANSg8572|demethylsterigmatocystin 6-O-methyltransferase [EC:2.1.1.109]	-	GO:0005515//protein binding;GO:0008168//methyltransferase activity	GO:0008152//metabolic process	gi|525580926|gb|EPS27176.1|/0/hypothetical protein PDE_02119 [Penicillium oxalicum 114-2]
PDE_05736	489	461.05	90.57	-2.34782	Down	0.896566	-	-	-	-	gi|525584534|gb|EPS30784.1|/5.37657e-86/hypothetical protein PDE_05736 [Penicillium oxalicum 114-2]
PDE_03475	1720	99.2733	2533.06	4.67333	Up	0.963523	K08139|1|5e-81|302|kla:KLLA0F05181g|MFS transporter, SP family, sugar:H+ symporter	GO:0016020//membrane	GO:0022857//transmembrane transporter activity	GO:0044765//single-organism transport	gi|525582279|gb|EPS28529.1|/0/hypothetical protein PDE_03475 [Penicillium oxalicum 114-2]
PDE_04684	1746	887.493	323.457	-1.45616	Down	0.815727	K01176|1|2e-176|619|ani:AN3308.2|alpha-amylase [EC:3.2.1.1]	-	GO:0016798//hydrolase activity, acting on glycosyl bonds	GO:0008152//metabolic process	gi|525583484|gb|EPS29734.1|/0/putative alpha-amylase [Penicillium oxalicum 114-2]
PDE_02053	1291	142.933	42.6367	-1.74518	Down	0.819248	-	-	-	-	gi|525580862|gb|EPS27112.1|/5.61705e-169/hypothetical protein PDE_02053 [Penicillium oxalicum 114-2]
PDE_05900	609	2.71667	88.4	5.02414	Up	0.894241	-	-	-	-	gi|525584696|gb|EPS30946.1|/1.04735e-114/hypothetical protein PDE_05900 [Penicillium oxalicum 114-2]
PDE_09417	2074	13880.3	333.87	-5.37761	Down	0.97252	K01178|1|0.0|639|nfi:NFIA_032960|glucoamylase [EC:3.2.1.3]	-	GO:0004553//hydrolase activity, hydrolyzing O-glycosyl compounds;GO:0030246//carbohydrate binding	GO:0005976//polysaccharide metabolic process	gi|525588203|gb|EPS34453.1|/0/glucoamylase Amy15A [Penicillium oxalicum 114-2]
PDE_08277	276	3004.76	761.21	-1.98088	Down	0.879414	-	-	-	-	gi|525587065|gb|EPS33315.1|/2.91049e-35/hypothetical protein PDE_08277 [Penicillium oxalicum 114-2]
PDE_07655	1000	2022.46	4.56	-8.79286	Down	0.996108	-	-	-	-	gi|525586445|gb|EPS32695.1|/6.64735e-159/hypothetical protein PDE_07655 [Penicillium oxalicum 114-2]
PDE_02372	1377	41.3133	450.69	3.44746	Up	0.934071	K00228|1|0.0|750|pcs:Pc12g05380|coproporphyrinogen III oxidase [EC:1.3.3.3]	-	GO:0016634//oxidoreductase activity, acting on the CH-CH group of donors, oxygen as acceptor	GO:0044710;GO:0006778//porphyrin-containing compound metabolic process	gi|525581179|gb|EPS27429.1|/0/hypothetical protein PDE_02372 [Penicillium oxalicum 114-2]
PDE_04900	1178	239.347	79.1967	-1.59559	Down	0.819652	K02730|1|8e-91|211|aje:HCAG_00053|20S proteasome subunit alpha 1 [EC:3.4.25.1]	GO:0005839//proteasome core complex;GO:0043231//intracellular membrane-bounded organelle	GO:0004175//endopeptidase activity	GO:0019941//modification-dependent protein catabolic process	gi|525583700|gb|EPS29950.1|/4.63309e-110/hypothetical protein PDE_04900 [Penicillium oxalicum 114-2]
PDE_00720	948	132.603	25.4367	-2.38214	Down	0.862566	K20368|1|2e-78|292|cmt:CCM_06011|protein cornichon;K12618|2|3e-53|209|ani:AN8185.2|5'-3' exoribonuclease 1 [EC:3.1.13.-]	-	-	-	gi|525579534|gb|EPS25784.1|/0/hypothetical protein PDE_00720 [Penicillium oxalicum 114-2]
PDE_07453	552	33.7167	114.54	1.76432	Up	0.808987	-	-	-	-	gi|525586243|gb|EPS32493.1|/1.09929e-47/hypothetical protein PDE_07453 [Penicillium oxalicum 114-2]
PDE_08366	1545	66.98	248.913	1.89384	Up	0.852288	K03935|1|0.0|490|pcs:Pc12g12260|NADH dehydrogenase (ubiquinone) Fe-S protein 2 [EC:1.6.5.3 1.6.99.3]	-	GO:0016491//oxidoreductase activity;GO:0000166//nucleotide binding;GO:0048037//cofactor binding	GO:0044710	gi|525587154|gb|EPS33404.1|/0/hypothetical protein PDE_08366 [Penicillium oxalicum 114-2]
PDE_07354	1203	654.52	217.237	-1.59117	Down	0.833569	-	-	-	-	gi|525586144|gb|EPS32394.1|/0/hypothetical protein PDE_07354 [Penicillium oxalicum 114-2]
PDE_09876	854	36.8333	312.917	3.08669	Up	0.91916	K02264|1|7e-31|134|pcs:Pc21g18840|cytochrome c oxidase subunit 5a	-	-	-	gi|525588662|gb|EPS34912.1|/1.98462e-40/hypothetical protein PDE_09876 [Penicillium oxalicum 114-2]
