# Supplementary material for: The Indispensable Role of Histone Methyltransferase PoDot1 in Extracellular Glycoside Hydrolase Biosynthesis of Penicillium oxalicum
Source: Front Microbiol. 2019 Nov 7;10:2566. doi: 10.3389/fmicb.2019.02566 (PMC6853848; doi:10.3389/fmicb.2019.02566)
Supplement: TABLE S5 — Mass spectrometry identification of proteins obtained by TAP-MS experiments of PoDot1. [file Table_5.XLS]

## Sheet: R16065_9_7484_1
Supplementary Table 5. Mass spectrometry identification of proteins obtained by TAP-MS experiments of PoDot1.
	Reference	PepCount	UniquePepCount	CoverPercent	MW	PI
	FileScan	Sequence	MH+	Diff(MH+)	Charge	Rank	Score	DeltaScore	ExpectValue	Ions	Reference	DIFF_MODIFIED_CANDIDATE	PI	MissCleavage	Modification	MatchedTIC	NumProteaseTermini	Engine	Tag	Decoy
$1-1	tr|S8AZ69|S8AZ69_PENO1 Uncharacterized protein OS=Penicillium oxalicum (strain 114-2 / CGMCC 5302) GN=PDE_02230 PE=4 SV=1	23	21	0.4447	52476.9	6.35
	R16065_9_7484_1,8228	K.ANIPAVSTWR.G	1114.6	-0.01237	2	1	20.58	0	0.129	0|0	S8AZ69		9.8	0		0	2	MASCOT		T
	R16065_9_7484_1,10040	K.GQDPELAALDFR.N	1331.66	-0.00035	2	1	58.08	0	1.2e-05	0|0	S8AZ69		4.03	0		0	2	MASCOT		T
	R16065_9_7484_1,7733	K.GVVAVLDATNSTK.E	1274.7	0.00026	2	1	65.86	0	2.33e-06	0|0	S8AZ69		5.84	0		0	2	MASCOT		T
	R16065_9_7484_1,7898	K.GVVAVLDATNSTK.E	1274.7	-0.0007	2	1	60.54	0	7.29e-06	0|0	S8AZ69		5.84	0		0	2	MASCOT		T
	R16065_9_7484_1,5417	K.HQDFPAEGAEGAAATGAH.-	1736.76	0.00139	2	1	102.58	0	8.56e-11	0|0	S8AZ69		4.63	0		0	2	MASCOT		T
	R16065_9_7484_1,5422	K.HQDFPAEGAEGAAATGAH.-	1736.76	0.00685	3	1	70.76	0	1.8e-07	0|0	S8AZ69		4.63	0		0	2	MASCOT		T
	R16065_9_7484_1,8723	K.ICVVM*VGLPAR.G	1230.67	0.00248	2	1	53.98	0	4.06e-05	0|0	S8AZ69		8.25	0	15.994919 Oxidation (M)	0	2	MASCOT		T
	R16065_9_7484_1,4437	K.IGGDANISER.G	1031.51	-0.00045	2	1	67.43	0	1.21e-06	0|0	S8AZ69		4.37	0		0	2	MASCOT		T
	R16065_9_7484_1,9954	K.IVIWTSTLK.R	1060.64	0.00738	2	1	23.86	0	0.016	0|0	S8AZ69		8.75	0		0	2	MASCOT		T
	R16065_9_7484_1,4651	K.NYTYVK.L	787.398	-0.0006	2	1	23.22	0	0.0217	0|0	S8AZ69		8.5	0		0	2	MASCOT		T
	R16065_9_7484_1,3086	K.TTSPDYK.G	811.383	0.0006	2	1	23.65	0	0.0149	0|0	S8AZ69		5.5	0		0	2	MASCOT		T
	R16065_9_7484_1,6541	K.VFMASSEDYK.I	1176.52	0.00089	2	1	75.52	0	5.61e-08	0|0	S8AZ69		4.37	0		0	2	MASCOT		T
	R16065_9_7484_1,7242	K.VFNVGSYR.R	941.484	-0.00044	2	1	34.66	0	0.00169	0|0	S8AZ69		8.72	0		0	2	MASCOT		T
	R16065_9_7484_1,6188	K.YPEDFAAR.D	968.447	-0.00552	2	1	30.7	0	0.00626	0|0	S8AZ69		4.37	0		0	2	MASCOT		T
	R16065_9_7484_1,5295	R.AYGTEELR.F	938.458	-0.0001	2	1	59.66	0	6.27e-06	0|0	S8AZ69		4.53	0		0	2	MASCOT		T
	R16065_9_7484_1,3842	R.DEDKYNYR.Y	1102.48	0.00012	2	1	39.87	0	0.00017	0|0	S8AZ69		4.56	1		0	2	MASCOT		T
	R16065_9_7484_1,2871	R.GEAYAR.K	666.321	0.00068	2	1	22.8	0	0.0247	0|0	S8AZ69		6	0		0	2	MASCOT		T
	R16065_9_7484_1,2690	R.GGESYR.D	668.3	0.00053	2	1	36.83	0	0.000498	0|0	S8AZ69		6	0		0	2	MASCOT		T
	R16065_9_7484_1,6339	R.HGESEFNLTGK.I	1218.57	0.00023	2	1	71.25	0	3.07e-07	0|0	S8AZ69		5.4	0		0	2	MASCOT		T
	R16065_9_7484_1,7703	R.KLPELLR.Q	868.561	0.00018	2	1	21.19	0	0.00646	0|0	S8AZ69		8.75	1		0	2	MASCOT		T
	R16065_9_7484_1,9333	R.NYELVYQTIDDDEK.N	1744.79	-0.00154	2	1	44.83	0	0.000189	0|0	S8AZ69		3.77	0		0	2	MASCOT		T
	R16065_9_7484_1,2804	R.QSGVPANTK.I	901.474	-0.00072	2	1	53.12	0	3.66e-05	0|0	S8AZ69		8.75	0		0	2	MASCOT		T
	R16065_9_7484_1,7918	R.SENVIIVTHQAVLR.C	1578.9	0.00076	3	1	35.13	0	0.00153	0|0	S8AZ69		6.47	0		0	2	MASCOT		T
$2-1	tr|S8AUC5|S8AUC5_PENO1 cAMP-dependent protein kinase regulatory subunit OS=Penicillium oxalicum (strain 114-2 / CGMCC 5302) GN=PDE_04688 PE=3 SV=1	96	15	0.3707	44075.5	4.93
	R16065_9_7484_1,6923	K.IADALEPIK.F	969.561	-0.00135	2	1	28.33	0	0.00588	0|0	S8AUC5		4.37	0		0	2	MASCOT		T
	R16065_9_7484_1,7296	K.IADALEPIK.F	969.561	0.00027	2	1	35.65	0	0.00108	0|0	S8AUC5		4.37	0		0	2	MASCOT		T
	R16065_9_7484_1,7353	K.IADALEPIK.F	969.561	-0.00396	3	1	22.91	0	0.0256	0|0	S8AUC5		4.37	0		0	2	MASCOT		T
	R16065_9_7484_1,7470	K.IADALEPIK.F	969.561	-0.00097	2	1	33.15	0	0.00194	0|0	S8AUC5		4.37	0		0	2	MASCOT		T
	R16065_9_7484_1,7637	K.IADALEPIK.F	969.561	-7e-05	2	1	46.57	0	8.7e-05	0|0	S8AUC5		4.37	0		0	2	MASCOT		T
	R16065_9_7484_1,7802	K.IADALEPIK.F	969.561	0.00059	2	1	27.6	0	0.00686	0|0	S8AUC5		4.37	0		0	2	MASCOT		T
	R16065_9_7484_1,7967	K.IADALEPIK.F	969.561	-0.00035	2	1	32.82	0	0.00206	0|0	S8AUC5		4.37	0		0	2	MASCOT		T
	R16065_9_7484_1,8330	K.IADALEPIK.F	969.561	-0.00057	2	1	24.65	0	0.0137	0|0	S8AUC5		4.37	0		0	2	MASCOT		T
	R16065_9_7484_1,2793	K.NDVSVK.Q	661.352	0.00019	2	1	50.4	0	8.94e-05	0|0	S8AUC5		5.84	0		0	2	MASCOT		T
	R16065_9_7484_1,2946	K.NDVSVK.Q	661.352	0.00051	2	1	50.05	0	9.69e-05	0|0	S8AUC5		5.84	0		0	2	MASCOT		T
	R16065_9_7484_1,3265	K.NDVSVK.Q	661.352	0.00067	2	1	24.24	0	0.0369	0|0	S8AUC5		5.84	0		0	2	MASCOT		T
	R16065_9_7484_1,3529	K.SEEQLAR.L	832.416	-3e-05	2	1	37.4	0	0.00157	0|0	S8AUC5		4.53	0		0	2	MASCOT		T
	R16065_9_7484_1,3656	K.SEEQLAR.L	832.416	0.00317	2	1	35.72	0	0.00391	0|0	S8AUC5		4.53	0		0	2	MASCOT		T
	R16065_9_7484_1,3883	K.SEEQLAR.L	832.416	0.00029	2	1	29.09	0	0.0107	0|0	S8AUC5		4.53	0		0	2	MASCOT		T
	R16065_9_7484_1,9593	K.STLWALDR.I	961.51	-0.00028	2	1	55.39	0	3.24e-05	0|0	S8AUC5		5.55	0		0	2	MASCOT		T
	R16065_9_7484_1,9753	K.STLWALDR.I	961.51	-0.00014	2	1	39.71	0	0.0012	0|0	S8AUC5		5.55	0		0	2	MASCOT		T
	R16065_9_7484_1,9899	K.STLWALDR.I	961.51	-0.00024	2	1	42.15	0	0.000683	0|0	S8AUC5		5.55	0		0	2	MASCOT		T
	R16065_9_7484_1,10038	K.STLWALDR.I	961.51	-0.00058	2	1	25.03	0	0.0352	0|0	S8AUC5		5.55	0		0	2	MASCOT		T
	R16065_9_7484_1,10177	K.STLWALDR.I	961.51	-0.00092	2	1	26.62	0	0.0244	0|0	S8AUC5		5.55	0		0	2	MASCOT		T
	R16065_9_7484_1,7347	K.TVLDALVEKPIPAK.G	1493.89	-0.01171	3	1	31.01	0	0.00111	0|0	S8AUC5		5.73	0		0	2	MASCOT		T
	R16065_9_7484_1,7378	K.TVLDALVEKPIPAK.G	1493.89	0.00101	2	1	41.79	0	0.000159	0|0	S8AUC5		5.73	0		0	2	MASCOT		T
	R16065_9_7484_1,9070	K.TVLDALVEKPIPAK.G	1493.89	0.00101	2	1	37.09	0	0.000469	0|0	S8AUC5		5.73	0		0	2	MASCOT		T
	R16065_9_7484_1,9085	K.TVLDALVEKPIPAK.G	1493.89	-0.00028	3	1	46.36	0	4.28e-05	0|0	S8AUC5		5.73	0		0	2	MASCOT		T
	R16065_9_7484_1,9216	K.TVLDALVEKPIPAK.G	1493.89	-0.00021	2	1	66.83	0	3.84e-07	0|0	S8AUC5		5.73	0		0	2	MASCOT		T
	R16065_9_7484_1,9233	K.TVLDALVEKPIPAK.G	1493.89	-0.00055	3	1	64	0	7.36e-07	0|0	S8AUC5		5.73	0		0	2	MASCOT		T
	R16065_9_7484_1,9359	K.TVLDALVEKPIPAK.G	1493.89	0.00067	2	1	77.77	0	3.09e-08	0|0	S8AUC5		5.73	0		0	2	MASCOT		T
	R16065_9_7484_1,9435	K.TVLDALVEKPIPAK.G	1493.89	0.00014	3	1	34.28	0	0.000691	0|0	S8AUC5		5.73	0		0	2	MASCOT		T
	R16065_9_7484_1,9500	K.TVLDALVEKPIPAK.G	1493.89	-5e-05	2	1	66.78	0	3.88e-07	0|0	S8AUC5		5.73	0		0	2	MASCOT		T
	R16065_9_7484_1,9592	K.TVLDALVEKPIPAK.G	1493.89	0.00092	3	1	37.7	0	0.000314	0|0	S8AUC5		5.73	0		0	2	MASCOT		T
	R16065_9_7484_1,9652	K.TVLDALVEKPIPAK.G	1493.89	-0.00061	2	1	80.25	0	1.75e-08	0|0	S8AUC5		5.73	0		0	2	MASCOT		T
	R16065_9_7484_1,9813	K.TVLDALVEKPIPAK.G	1493.89	-0.00051	2	1	64.53	0	6.52e-07	0|0	S8AUC5		5.73	0		0	2	MASCOT		T
	R16065_9_7484_1,9951	K.TVLDALVEKPIPAK.G	1493.89	1e-05	2	1	62.23	0	1.11e-06	0|0	S8AUC5		5.73	0		0	2	MASCOT		T
	R16065_9_7484_1,10087	K.TVLDALVEKPIPAK.G	1493.89	-5e-05	2	1	63.79	0	7.73e-07	0|0	S8AUC5		5.73	0		0	2	MASCOT		T
	R16065_9_7484_1,3962	K.VEDVKSPVSK.-	1087.6	0.00664	2	1	43.62	0	0.000973	0|0	S8AUC5		6.04	1		0	2	MASCOT		T
	R16065_9_7484_1,2770	R.AANVVTK.T	702.414	0.00173	2	1	38.77	0	0.00228	0|0	S8AUC5		8.8	0		0	2	MASCOT		T
	R16065_9_7484_1,2921	R.AANVVTK.T	702.414	-1e-05	2	1	41.42	0	0.00102	0|0	S8AUC5		8.8	0		0	2	MASCOT		T
	R16065_9_7484_1,3114	R.AANVVTK.T	702.414	3e-05	2	1	39.34	0	0.00165	0|0	S8AUC5		8.8	0		0	2	MASCOT		T
	R16065_9_7484_1,3300	R.AANVVTK.T	702.414	0.00173	2	1	20.33	0	0.159	0|0	S8AUC5		8.8	0		0	2	MASCOT		T
	R16065_9_7484_1,2868	R.AATVVSTDAK.S	962.515	-0.00012	2	1	46.1	0	0.000223	0|0	S8AUC5		5.88	0		0	2	MASCOT		T
	R16065_9_7484_1,3483	R.AATVVSTDAK.S	962.515	0.00258	2	1	36.1	0	0.00411	0|0	S8AUC5		5.88	0		0	2	MASCOT		T
	R16065_9_7484_1,3598	R.AATVVSTDAK.S	962.515	-0.00068	2	1	61.42	0	6.56e-06	0|0	S8AUC5		5.88	0		0	2	MASCOT		T
	R16065_9_7484_1,3736	R.AATVVSTDAK.S	962.515	-0.00014	2	1	59.39	0	1.05e-05	0|0	S8AUC5		5.88	0		0	2	MASCOT		T
	R16065_9_7484_1,3898	R.AATVVSTDAK.S	962.515	0.0003	2	1	47.44	0	0.000163	0|0	S8AUC5		5.88	0		0	2	MASCOT		T
	R16065_9_7484_1,4042	R.AATVVSTDAK.S	962.515	0.00016	2	1	57.13	0	1.75e-05	0|0	S8AUC5		5.88	0		0	2	MASCOT		T
	R16065_9_7484_1,4203	R.AATVVSTDAK.S	962.515	-0.00126	2	1	42.66	0	0.000499	0|0	S8AUC5		5.88	0		0	2	MASCOT		T
	R16065_9_7484_1,4369	R.AATVVSTDAK.S	962.515	-0.00054	2	1	35.29	0	0.00269	0|0	S8AUC5		5.88	0		0	2	MASCOT		T
	R16065_9_7484_1,4536	R.AATVVSTDAK.S	962.515	0.00258	2	1	27.58	0	0.0292	0|0	S8AUC5		5.88	0		0	2	MASCOT		T
	R16065_9_7484_1,4699	R.AATVVSTDAK.S	962.515	-0.00116	2	1	26.63	0	0.02	0|0	S8AUC5		5.88	0		0	2	MASCOT		T
	R16065_9_7484_1,5099	R.AATVVSTDAK.S	962.515	0.00258	2	1	32.53	0	0.00935	0|0	S8AUC5		5.88	0		0	2	MASCOT		T
	R16065_9_7484_1,4597	R.ADYKVEDVK.S	1066.54	-0.00076	2	1	25.76	0	0.0134	0|0	S8AUC5		4.56	1		0	2	MASCOT		T
	R16065_9_7484_1,2759	R.DGFKR.L	622.331	0.00013	2	1	29.49	0	0.00917	0|0	S8AUC5		8.75	1		0	2	MASCOT		T
	R16065_9_7484_1,10267	R.GDYFGELALLDDKPR.A	1708.85	-0.00032	2	1	64.1	0	3.37e-06	0|0	S8AUC5		4.23	0		0	2	MASCOT		T
	R16065_9_7484_1,5283	R.GPFDTAPGDGTDR.L	1305.57	-0.00211	2	1	21.11	0	0.0457	0|0	S8AUC5		3.93	0		0	2	MASCOT		T
	R16065_9_7484_1,5552	R.GPFDTAPGDGTDR.L	1305.57	0.00517	3	1	27.66	0	0.00317	0|0	S8AUC5		3.93	0		0	2	MASCOT		T
	R16065_9_7484_1,5930	R.GPFDTAPGDGTDR.L	1305.57	-0.00211	2	1	34.48	0	0.0021	0|0	S8AUC5		3.93	0		0	2	MASCOT		T
	R16065_9_7484_1,6109	R.GPFDTAPGDGTDR.L	1305.57	-0.00047	2	1	65.94	0	5.35e-07	0|0	S8AUC5		3.93	0		0	2	MASCOT		T
	R16065_9_7484_1,6189	R.GPFDTAPGDGTDR.L	1305.57	0.00517	3	1	33.58	0	0.000811	0|0	S8AUC5		3.93	0		0	2	MASCOT		T
	R16065_9_7484_1,6291	R.GPFDTAPGDGTDR.L	1305.57	0.00033	2	1	53.06	0	1.01e-05	0|0	S8AUC5		3.93	0		0	2	MASCOT		T
	R16065_9_7484_1,6463	R.GPFDTAPGDGTDR.L	1305.57	0.00051	2	1	52.25	0	1.25e-05	0|0	S8AUC5		3.93	0		0	2	MASCOT		T
	R16065_9_7484_1,6607	R.GPFDTAPGDGTDR.L	1305.57	0.00145	2	1	50.96	0	1.68e-05	0|0	S8AUC5		3.93	0		0	2	MASCOT		T
	R16065_9_7484_1,6747	R.GPFDTAPGDGTDR.L	1305.57	-0.00339	2	1	50.35	0	1.98e-05	0|0	S8AUC5		3.93	0		0	2	MASCOT		T
	R16065_9_7484_1,6882	R.GPFDTAPGDGTDR.L	1305.57	-0.00211	2	1	46.14	0	0.000144	0|0	S8AUC5		3.93	0		0	2	MASCOT		T
	R16065_9_7484_1,7045	R.GPFDTAPGDGTDR.L	1305.57	-0.00031	2	1	48.5	0	3.04e-05	0|0	S8AUC5		3.93	0		0	2	MASCOT		T
	R16065_9_7484_1,7241	R.GPFDTAPGDGTDR.L	1305.57	-0.00139	2	1	30.65	0	0.00181	0|0	S8AUC5		3.93	0		0	2	MASCOT		T
	R16065_9_7484_1,7410	R.GPFDTAPGDGTDR.L	1305.57	-0.00211	2	1	25.4	0	0.017	0|0	S8AUC5		3.93	0		0	2	MASCOT		T
	R16065_9_7484_1,7930	R.GPFDTAPGDGTDR.L	1305.57	-0.00211	2	1	32.45	0	0.00336	0|0	S8AUC5		3.93	0		0	2	MASCOT		T
	R16065_9_7484_1,8096	R.GPFDTAPGDGTDR.L	1305.57	0.00069	2	1	24.1	0	0.00817	0|0	S8AUC5		3.93	0		0	2	MASCOT		T
	R16065_9_7484_1,8411	R.GPFDTAPGDGTDR.L	1305.57	0.00015	2	1	24.53	0	0.00758	0|0	S8AUC5		3.93	0		0	2	MASCOT		T
	R16065_9_7484_1,8628	R.GPFDTAPGDGTDR.L	1305.57	5e-05	2	1	27.22	0	0.00408	0|0	S8AUC5		3.93	0		0	2	MASCOT		T
	R16065_9_7484_1,8837	R.GPFDTAPGDGTDR.L	1305.57	0.00285	2	1	25.16	0	0.00655	0|0	S8AUC5		3.93	0		0	2	MASCOT		T
	R16065_9_7484_1,9016	R.GPFDTAPGDGTDR.L	1305.57	-0.00391	2	1	20.18	0	0.023	0|0	S8AUC5		3.93	0		0	2	MASCOT		T
	R16065_9_7484_1,9312	R.GPFDTAPGDGTDR.L	1305.57	0.00061	2	1	23.97	0	0.00842	0|0	S8AUC5		3.93	0		0	2	MASCOT		T
	R16065_9_7484_1,9451	R.GPFDTAPGDGTDR.L	1305.57	-0.00403	2	1	32.12	0	0.00147	0|0	S8AUC5		3.93	0		0	2	MASCOT		T
	R16065_9_7484_1,9607	R.GPFDTAPGDGTDR.L	1305.57	-0.00073	2	1	21.8	0	0.0139	0|0	S8AUC5		3.93	0		0	2	MASCOT		T
	R16065_9_7484_1,9761	R.GPFDTAPGDGTDR.L	1305.57	0.00267	2	1	23.93	0	0.0087	0|0	S8AUC5		3.93	0		0	2	MASCOT		T
	R16065_9_7484_1,10036	R.GPFDTAPGDGTDR.L	1305.57	0.00195	2	1	32.9	0	0.00108	0|0	S8AUC5		3.93	0		0	2	MASCOT		T
	R16065_9_7484_1,6572	R.ILM*DSAFQR.R	1096.55	-0.00172	2	1	45.4	0	0.000159	0|0	S8AUC5		5.84	0	15.994919 Oxidation (M)	0	2	MASCOT		T
	R16065_9_7484_1,6773	R.ILM*DSAFQR.R	1096.55	0.00196	2	1	40.41	0	0.0005	0|0	S8AUC5		5.84	0	15.994919 Oxidation (M)	0	2	MASCOT		T
	R16065_9_7484_1,7812	R.ILM*DSAFQR.R	1096.55	-0.00132	2	1	26.11	0	0.0135	0|0	S8AUC5		5.84	0	15.994919 Oxidation (M)	0	2	MASCOT		T
	R16065_9_7484_1,8087	R.ILM*DSAFQR.R	1096.55	0.0003	2	1	38.78	0	0.000722	0|0	S8AUC5		5.84	0	15.994919 Oxidation (M)	0	2	MASCOT		T
	R16065_9_7484_1,8253	R.ILM*DSAFQR.R	1096.55	-0.00046	2	1	43.16	0	0.000263	0|0	S8AUC5		5.84	0	15.994919 Oxidation (M)	0	2	MASCOT		T
	R16065_9_7484_1,8405	R.ILM*DSAFQR.R	1096.55	0.0001	2	1	44.76	0	0.000185	0|0	S8AUC5		5.84	0	15.994919 Oxidation (M)	0	2	MASCOT		T
	R16065_9_7484_1,8415	R.ILMDSAFQR.R	1080.55	0.0011	2	1	58.63	0	1.02e-05	0|0	S8AUC5		5.84	0		0	2	MASCOT		T
	R16065_9_7484_1,8554	R.ILMDSAFQR.R	1080.55	0.0008	2	1	56.2	0	1.79e-05	0|0	S8AUC5		5.84	0		0	2	MASCOT		T
	R16065_9_7484_1,8587	R.ILMDSAFQR.R	1080.55	0	2	1	33.45	0	0.00325	0|0	S8AUC5		5.84	0		0	2	MASCOT		T
	R16065_9_7484_1,8702	R.ILMDSAFQR.R	1080.55	0.00136	2	1	50.92	0	6.03e-05	0|0	S8AUC5		5.84	0		0	2	MASCOT		T
	R16065_9_7484_1,8867	R.ILMDSAFQR.R	1080.55	-0.0021	2	1	35.22	0	0.00437	0|0	S8AUC5		5.84	0		0	2	MASCOT		T
	R16065_9_7484_1,9001	R.ILMDSAFQR.R	1080.55	0.00022	2	1	28.79	0	0.00991	0|0	S8AUC5		5.84	0		0	2	MASCOT		T
	R16065_9_7484_1,9825	R.ILMDSAFQR.R	1080.55	-0.0021	2	1	29.24	0	0.0173	0|0	S8AUC5		5.84	0		0	2	MASCOT		T
	R16065_9_7484_1,8036	R.LLGPVEDIM*R.R	1158.62	-0.00021	2	1	34.86	0	0.00333	0|0	S8AUC5		4.37	0	15.994919 Oxidation (M)	0	2	MASCOT		T
	R16065_9_7484_1,8200	R.LLGPVEDIM*R.R	1158.62	0.00039	2	1	38.19	0	0.00151	0|0	S8AUC5		4.37	0	15.994919 Oxidation (M)	0	2	MASCOT		T
	R16065_9_7484_1,8353	R.LLGPVEDIM*R.R	1158.62	0.00043	2	1	39.47	0	0.00112	0|0	S8AUC5		4.37	0	15.994919 Oxidation (M)	0	2	MASCOT		T
	R16065_9_7484_1,10186	R.LLGPVEDIMR.R	1142.62	-0.00893	2	1	46.44	0	0.000233	0|0	S8AUC5		4.37	0		0	2	MASCOT		T
	R16065_9_7484_1,10369	R.LLGPVEDIMR.R	1142.62	-1e-05	2	1	62.91	0	3.66e-06	0|0	S8AUC5		4.37	0		0	2	MASCOT		T
	R16065_9_7484_1,7420	R.TSVSAESLNPTSAGSDSWSPPQHPK.S	2567.2	0.00812	2	1	44.29	0	0.000244	0|0	S8AUC5		5.29	0		0	2	MASCOT		T
	R16065_9_7484_1,7578	R.TSVSAESLNPTSAGSDSWSPPQHPK.S	2567.2	0.00211	3	1	36.69	0	0.00101	0|0	S8AUC5		5.29	0		0	2	MASCOT		T
$3-1	tr|S8B1N5|S8B1N5_PENO1 Putative cAMP dependent protein kinase A catalytic subunit OS=Penicillium oxalicum (strain 114-2 / CGMCC 5302) GN=PDE_03213 PE=3 SV=1	69	15	0.2646	50098.5	7.39
	R16065_9_7484_1,9729	K.DIDAPYIPPIR.G	1269.68	0.00026	2	1	62.76	0	3.42e-06	0|0	S8B1N5		4.21	0		0	2	MASCOT		T
	R16065_9_7484_1,9878	K.DIDAPYIPPIR.G	1269.68	0.00012	2	1	46.16	0	0.000156	0|0	S8B1N5		4.21	0		0	2	MASCOT		T
	R16065_9_7484_1,10018	K.DIDAPYIPPIR.G	1269.68	0.00042	2	1	31.94	0	0.00413	0|0	S8B1N5		4.21	0		0	2	MASCOT		T
	R16065_9_7484_1,10150	K.DIDAPYIPPIR.G	1269.68	0.00078	2	1	50.28	0	6.05e-05	0|0	S8B1N5		4.21	0		0	2	MASCOT		T
	R16065_9_7484_1,10338	K.DIDAPYIPPIR.G	1269.68	-0.00898	2	1	29.76	0	0.017	0|0	S8B1N5		4.21	0		0	2	MASCOT		T
	R16065_9_7484_1,8296	K.GKYSQEDFLLQR.T	1483.75	0.00123	2	1	54.57	0	7.59e-05	0|0	S8B1N5		6.07	1		0	2	MASCOT		T
	R16065_9_7484_1,8451	K.ITDFGFAK.E	898.467	0.00028	2	1	31.02	0	0.00316	0|0	S8B1N5		5.84	0		0	2	MASCOT		T
	R16065_9_7484_1,8594	K.ITDFGFAK.E	898.467	0.00016	2	1	31.27	0	0.00299	0|0	S8B1N5		5.84	0		0	2	MASCOT		T
	R16065_9_7484_1,8740	K.ITDFGFAK.E	898.467	0.00028	2	1	24.49	0	0.0142	0|0	S8B1N5		5.84	0		0	2	MASCOT		T
	R16065_9_7484_1,8898	K.ITDFGFAK.E	898.467	-0.00018	2	1	30.83	0	0.00306	0|0	S8B1N5		5.84	0		0	2	MASCOT		T
	R16065_9_7484_1,9023	K.ITDFGFAK.E	898.467	-0.00028	2	1	21.36	0	0.0267	0|0	S8B1N5		5.84	0		0	2	MASCOT		T
	R16065_9_7484_1,9178	K.ITDFGFAK.E	898.467	6e-05	2	1	20.57	0	0.0351	0|0	S8B1N5		5.84	0		0	2	MASCOT		T
	R16065_9_7484_1,9321	K.ITDFGFAK.E	898.467	8e-05	2	1	31.12	0	0.00309	0|0	S8B1N5		5.84	0		0	2	MASCOT		T
	R16065_9_7484_1,7829	K.IYENILR.G	920.52	0.00087	2	1	35	0	0.00225	0|0	S8B1N5		6	0		0	2	MASCOT		T
	R16065_9_7484_1,7991	K.IYENILR.G	920.52	-7e-05	2	1	32.62	0	0.00388	0|0	S8B1N5		6	0		0	2	MASCOT		T
	R16065_9_7484_1,2456	K.QIEHTNDER.R	1141.52	0.00065	3	1	43.79	0	0.000138	0|0	S8B1N5		4.65	0		0	2	MASCOT		T
	R16065_9_7484_1,2463	K.QIEHTNDER.R	1141.52	0.00014	2	1	46.16	0	8.47e-05	0|0	S8B1N5		4.65	0		0	2	MASCOT		T
	R16065_9_7484_1,2610	K.QIEHTNDER.R	1141.52	-0.00223	3	1	28.8	0	0.0145	0|0	S8B1N5		4.65	0		0	2	MASCOT		T
	R16065_9_7484_1,3107	K.QIEHTNDER.R	1141.52	-0.0095	2	1	29.7	0	0.0128	0|0	S8B1N5		4.65	0		0	2	MASCOT		T
	R16065_9_7484_1,4348	K.QIEHTNDER.R	1141.52	0.00024	2	1	22.86	0	0.0173	0|0	S8B1N5		4.65	0		0	2	MASCOT		T
	R16065_9_7484_1,9105	K.YSQEDFLLQR.T	1298.64	0.00138	2	1	41.13	0	0.000416	0|0	S8B1N5		4.37	0		0	2	MASCOT		T
	R16065_9_7484_1,9249	K.YSQEDFLLQR.T	1298.64	-0.00018	2	1	74.74	0	1.95e-07	0|0	S8B1N5		4.37	0		0	2	MASCOT		T
	R16065_9_7484_1,9395	K.YSQEDFLLQR.T	1298.64	0.00022	2	1	70.08	0	5.5e-07	0|0	S8B1N5		4.37	0		0	2	MASCOT		T
	R16065_9_7484_1,9691	K.YSQEDFLLQR.T	1298.64	0.0048	2	1	57.29	0	2.14e-05	0|0	S8B1N5		4.37	0		0	2	MASCOT		T
	R16065_9_7484_1,9850	K.YSQEDFLLQR.T	1298.64	0.00092	2	1	74.17	0	2.07e-07	0|0	S8B1N5		4.37	0		0	2	MASCOT		T
	R16065_9_7484_1,10120	K.YSQEDFLLQR.T	1298.64	0.00096	2	1	58.29	0	8.01e-06	0|0	S8B1N5		4.37	0		0	2	MASCOT		T
	R16065_9_7484_1,8964	M.PSLGGLLK.K	784.493	0	2	1	21.31	0	0.0274	0|0	S8B1N5		9.18	0		0	2	MASCOT		T
	R16065_9_7484_1,9474	R.DLKPENLLLDR.H	1325.74	-0.00033	3	1	45.42	0	0.000146	0|0	S8B1N5		4.56	0		0	2	MASCOT		T
	R16065_9_7484_1,9591	R.DLKPENLLLDR.H	1325.74	0.00016	2	1	47.89	0	8.13e-05	0|0	S8B1N5		4.56	0		0	2	MASCOT		T
	R16065_9_7484_1,9634	R.DLKPENLLLDR.H	1325.74	-0.00087	3	1	44.25	0	0.000192	0|0	S8B1N5		4.56	0		0	2	MASCOT		T
	R16065_9_7484_1,9744	R.DLKPENLLLDR.H	1325.74	0.00132	2	1	40.03	0	0.000497	0|0	S8B1N5		4.56	0		0	2	MASCOT		T
	R16065_9_7484_1,9835	R.DLKPENLLLDR.H	1325.74	0.00036	3	1	20	0	0.05	0|0	S8B1N5		4.56	0		0	2	MASCOT		T
	R16065_9_7484_1,10030	R.DLKPENLLLDR.H	1325.74	0	2	1	29.23	0	0.00597	0|0	S8B1N5		4.56	0		0	2	MASCOT		T
	R16065_9_7484_1,10159	R.DLKPENLLLDR.H	1325.74	0.00294	2	1	29.79	0	0.00541	0|0	S8B1N5		4.56	0		0	2	MASCOT		T
	R16065_9_7484_1,5684	R.FPNPVAK.F	772.435	0.00011	2	1	23.63	0	0.0405	0|0	S8B1N5		8.75	0		0	2	MASCOT		T
	R16065_9_7484_1,5936	R.FPNPVAK.F	772.435	1e-05	2	1	25.11	0	0.0288	0|0	S8B1N5		8.75	0		0	2	MASCOT		T
	R16065_9_7484_1,6110	R.FPNPVAK.F	772.435	-0.00045	2	1	26.71	0	0.018	0|0	S8B1N5		8.75	0		0	2	MASCOT		T
	R16065_9_7484_1,5853	R.FYAMK.V	659.322	0.0094	2	1	21.21	0	0.0658	0|0	S8B1N5		8.59	0		0	2	MASCOT		T
	R16065_9_7484_1,6023	R.FYAMK.V	659.322	-0.00014	2	1	20.93	0	0.0186	0|0	S8B1N5		8.59	0		0	2	MASCOT		T
	R16065_9_7484_1,3091	R.GGQGDASQYDK.Y	1125.48	0.00799	2	1	50.02	0	2.89e-05	0|0	S8B1N5		4.21	0		0	2	MASCOT		T
	R16065_9_7484_1,3242	R.GGQGDASQYDK.Y	1125.48	0.00799	2	1	38.62	0	0.000398	0|0	S8B1N5		4.21	0		0	2	MASCOT		T
	R16065_9_7484_1,8244	R.KDIDAPYIPPIR.G	1397.78	0.00032	2	1	66.15	0	1.32e-06	0|0	S8B1N5		5.96	1		0	2	MASCOT		T
	R16065_9_7484_1,8255	R.KDIDAPYIPPIR.G	1397.78	-0.00072	3	1	35.3	0	0.00161	0|0	S8B1N5		5.96	1		0	2	MASCOT		T
	R16065_9_7484_1,8397	R.KDIDAPYIPPIR.G	1397.78	0.00055	2	1	74.71	0	1.86e-07	0|0	S8B1N5		5.96	1		0	2	MASCOT		T
	R16065_9_7484_1,8412	R.KDIDAPYIPPIR.G	1397.78	-0.00051	3	1	37.78	0	0.0009	0|0	S8B1N5		5.96	1		0	2	MASCOT		T
	R16065_9_7484_1,8538	R.KDIDAPYIPPIR.G	1397.78	0.00203	2	1	74.55	0	2.09e-07	0|0	S8B1N5		5.96	1		0	2	MASCOT		T
	R16065_9_7484_1,8550	R.KDIDAPYIPPIR.G	1397.78	0.0009	3	1	27.32	0	0.0102	0|0	S8B1N5		5.96	1		0	2	MASCOT		T
	R16065_9_7484_1,8684	R.KDIDAPYIPPIR.G	1397.78	-0.00068	2	1	65.68	0	1.47e-06	0|0	S8B1N5		5.96	1		0	2	MASCOT		T
	R16065_9_7484_1,8696	R.KDIDAPYIPPIR.G	1397.78	-0.00108	3	1	30.73	0	0.00461	0|0	S8B1N5		5.96	1		0	2	MASCOT		T
	R16065_9_7484_1,8859	R.KDIDAPYIPPIR.G	1397.78	-0.00204	3	1	22.51	0	0.0309	0|0	S8B1N5		5.96	1		0	2	MASCOT		T
	R16065_9_7484_1,8993	R.KDIDAPYIPPIR.G	1397.78	-0.00675	3	1	29.84	0	0.0055	0|0	S8B1N5		5.96	1		0	2	MASCOT		T
	R16065_9_7484_1,9006	R.KDIDAPYIPPIR.G	1397.78	0.00597	2	1	51.94	0	7.96e-05	0|0	S8B1N5		5.96	1		0	2	MASCOT		T
	R16065_9_7484_1,9142	R.KDIDAPYIPPIR.G	1397.78	-0.00087	3	1	27.13	0	0.0106	0|0	S8B1N5		5.96	1		0	2	MASCOT		T
	R16065_9_7484_1,9157	R.KDIDAPYIPPIR.G	1397.78	0.00329	2	1	60.89	0	4.81e-06	0|0	S8B1N5		5.96	1		0	2	MASCOT		T
	R16065_9_7484_1,9443	R.KDIDAPYIPPIR.G	1397.78	0.00107	2	1	33.29	0	0.00258	0|0	S8B1N5		5.96	1		0	2	MASCOT		T
	R16065_9_7484_1,9601	R.KDIDAPYIPPIR.G	1397.78	0.00597	2	1	20.26	0	0.117	0|0	S8B1N5		5.96	1		0	2	MASCOT		T
	R16065_9_7484_1,4896	R.LGNLHGGPADVK.N	1177.63	-0.01305	3	1	20.84	0	0.138	0|0	S8B1N5		6.74	0		0	2	MASCOT		T
	R16065_9_7484_1,4902	R.LGNLHGGPADVK.N	1177.63	-0.00093	2	1	48.16	0	0.00013	0|0	S8B1N5		6.74	0		0	2	MASCOT		T
	R16065_9_7484_1,5062	R.LGNLHGGPADVK.N	1177.63	-0.00054	3	1	23.43	0	0.0386	0|0	S8B1N5		6.74	0		0	2	MASCOT		T
	R16065_9_7484_1,5069	R.LGNLHGGPADVK.N	1177.63	1e-05	2	1	50.58	0	7.44e-05	0|0	S8B1N5		6.74	0		0	2	MASCOT		T
	R16065_9_7484_1,5233	R.LGNLHGGPADVK.N	1177.63	0.00102	3	1	27.48	0	0.0151	0|0	S8B1N5		6.74	0		0	2	MASCOT		T
	R16065_9_7484_1,5241	R.LGNLHGGPADVK.N	1177.63	0.00047	2	1	38.9	0	0.0011	0|0	S8B1N5		6.74	0		0	2	MASCOT		T
	R16065_9_7484_1,5569	R.LGNLHGGPADVK.N	1177.63	-0.00033	2	1	31.39	0	0.015	0|0	S8B1N5		6.74	0		0	2	MASCOT		T
	R16065_9_7484_1,5970	R.LGNLHGGPADVK.N	1177.63	-0.00033	2	1	24.2	0	0.0785	0|0	S8B1N5		6.74	0		0	2	MASCOT		T
	R16065_9_7484_1,6229	R.TLGTGSFGR.V	895.463	8e-05	2	1	58.64	0	7.93e-06	0|0	S8B1N5		9.41	0		0	2	MASCOT		T
	R16065_9_7484_1,6571	R.TLGTGSFGR.V	895.463	0.00076	2	1	29.38	0	0.00669	0|0	S8B1N5		9.41	0		0	2	MASCOT		T
	R16065_9_7484_1,3294	R.VHLVQSK.H	810.483	0.00127	2	1	33.22	0	0.000977	0|0	S8B1N5		8.73	0		0	2	MASCOT		T
	R16065_9_7484_1,3440	R.VHLVQSK.H	810.483	0.00025	2	1	33.45	0	0.000926	0|0	S8B1N5		8.73	0		0	2	MASCOT		T
	R16065_9_7484_1,3560	R.VHLVQSK.H	810.483	1e-05	2	1	23.95	0	0.00826	0|0	S8B1N5		8.73	0		0	2	MASCOT		T
$4-1	tr|S8BI41|S8BI41_PENO1 Uncharacterized protein OS=Penicillium oxalicum (strain 114-2 / CGMCC 5302) GN=PDE_09866 PE=4 SV=1	25	15	0.4415	37871.7	6.68
	R16065_9_7484_1,3812	K.GGVLTGK.Y	631.377	-0.0005	2	1	46.41	0	0.000383	0|0	S8BI41		8.75	0		0	2	MASCOT		T
	R16065_9_7484_1,6801	K.HIIEGM*DLSLQR.L	1427.73	-0.00258	2	1	56.19	0	1.74e-05	0|0	S8BI41		5.32	0	15.994919 Oxidation (M)	0	2	MASCOT		T
	R16065_9_7484_1,8558	K.HIIEGMDLSLQR.L	1411.74	0.00346	2	1	21.39	0	0.143	0|0	S8BI41		5.32	0		0	2	MASCOT		T
	R16065_9_7484_1,5912	K.IEAAVGTKPAMEVTR.F	1572.84	-0.00121	3	1	60.32	0	7.29e-06	0|0	S8BI41		6.14	0		0	2	MASCOT		T
	R16065_9_7484_1,5973	K.LTEEVLEK.I	960.525	-0.00021	2	1	50.5	0	0.000103	0|0	S8BI41		4.25	0		0	2	MASCOT		T
	R16065_9_7484_1,6141	K.LTEEVLEK.I	960.525	0.00029	2	1	32.07	0	0.00717	0|0	S8BI41		4.25	0		0	2	MASCOT		T
	R16065_9_7484_1,7048	K.LYWGGANGANPNKPLNNK.G	1927.98	-0.00379	2	1	71.8	0	5.38e-07	0|0	S8BI41		9.7	0		0	2	MASCOT		T
	R16065_9_7484_1,5446	K.NPHVSSM*IIGASR.V	1384.7	-2e-05	2	1	34.45	0	0.00249	0|0	S8BI41		9.76	0	15.994919 Oxidation (M)	0	2	MASCOT		T
	R16065_9_7484_1,6857	K.NPHVSSMIIGASR.V	1368.71	-0.01022	3	1	30.38	0	0.00614	0|0	S8BI41		9.76	0		0	2	MASCOT		T
	R16065_9_7484_1,6862	K.NPHVSSMIIGASR.V	1368.71	-0.00108	2	1	39.16	0	0.000855	0|0	S8BI41		9.76	0		0	2	MASCOT		T
	R16065_9_7484_1,6137	K.QNDLVISTK.L	1017.56	-1e-05	2	1	64.19	0	3.28e-06	0|0	S8BI41		5.84	0		0	2	MASCOT		T
	R16065_9_7484_1,5526	K.TVGDEGWK.K	891.421	0	2	1	33.55	0	0.00205	0|0	S8BI41		4.37	0		0	2	MASCOT		T
	R16065_9_7484_1,3270	K.YNDSTNPPPGSR.L	1304.59	0.0008	2	1	70.15	0	2.66e-07	0|0	S8BI41		5.84	0		0	2	MASCOT		T
	R16065_9_7484_1,3423	K.YNDSTNPPPGSR.L	1304.59	0.00068	2	1	73.2	0	1.32e-07	0|0	S8BI41		5.84	0		0	2	MASCOT		T
	R16065_9_7484_1,3537	K.YNDSTNPPPGSR.L	1304.59	6e-05	2	1	41.41	0	0.000206	0|0	S8BI41		5.84	0		0	2	MASCOT		T
	R16065_9_7484_1,3865	K.YNDSTNPPPGSR.L	1304.59	-0.00616	2	1	38.15	0	0.000934	0|0	S8BI41		5.84	0		0	2	MASCOT		T
	R16065_9_7484_1,4930	R.ALAVVEK.L	729.451	-0.00223	2	1	44.54	0	0.000464	0|0	S8BI41		6.05	0		0	2	MASCOT		T
	R16065_9_7484_1,7208	R.ETPMEEVVR.G	1089.52	-0.00825	2	1	34.92	0	0.00696	0|0	S8BI41		4.25	0		0	2	MASCOT		T
	R16065_9_7484_1,7414	R.ETPMEEVVR.G	1089.52	0.00141	2	1	39.43	0	0.000582	0|0	S8BI41		4.25	0		0	2	MASCOT		T
	R16065_9_7484_1,7585	R.ETPMEEVVR.G	1089.52	-9e-05	2	1	40.44	0	0.000461	0|0	S8BI41		4.25	0		0	2	MASCOT		T
	R16065_9_7484_1,6247	R.GFNHLINTGK.A	1100.58	-0.00117	2	1	51.26	0	6.51e-05	0|0	S8BI41		8.76	0		0	2	MASCOT		T
	R16065_9_7484_1,6270	R.GFNHLINTGK.A	1100.58	0.00024	3	1	38.26	0	0.00133	0|0	S8BI41		8.76	0		0	2	MASCOT		T
	R16065_9_7484_1,4575	R.KTVGDEGWK.K	1019.52	0.00291	2	1	39.36	0	0.00252	0|0	S8BI41		6.07	1		0	2	MASCOT		T
	R16065_9_7484_1,7739	R.LAESSDGYIQGLR.K	1408.71	0.00052	2	1	92.46	0	4.68e-09	0|0	S8BI41		4.37	0		0	2	MASCOT		T
	R16065_9_7484_1,5403	R.VEQVYENVR.A	1135.57	0.0005	2	1	38.71	0	0.00116	0|0	S8BI41		4.53	0		0	2	MASCOT		T
$5-1	tr|S8B3V4|S8B3V4_PENO1 Uncharacterized protein OS=Penicillium oxalicum (strain 114-2 / CGMCC 5302) GN=PDE_08445 PE=4 SV=1	13	13	0.3285	39143.3	6.29
	R16065_9_7484_1,5519	K.ALNDVVESGK.V	1031.54	-0.00067	2	1	56.35	0	2.53e-05	0|0	S8B3V4		4.37	0		0	2	MASCOT		T
	R16065_9_7484_1,8331	K.CFFGVDDQGK.F	1172.5	-0.00107	2	1	48.78	0	1.66e-05	0|0	S8B3V4		4.21	0		0	2	MASCOT		T
	R16065_9_7484_1,8332	K.FPPIMASAR.N	989.524	-0.00193	2	1	37.82	0	0.00164	0|0	S8B3V4		9.75	0		0	2	MASCOT		T
	R16065_9_7484_1,7282	K.HIFDAVDASVK.R	1201.62	0.0017	2	1	79.27	0	8.93e-08	0|0	S8B3V4		5.21	0		0	2	MASCOT		T
	R16065_9_7484_1,9528	K.IVLGTMGFGSK.Q	1109.6	-0.00041	2	1	56.17	0	1.62e-05	0|0	S8B3V4		8.75	0		0	2	MASCOT		T
	R16065_9_7484_1,5654	K.KLEIPR.D	755.477	0.00464	2	1	21.47	0	0.031	0|0	S8B3V4		8.75	1		0	2	MASCOT		T
	R16065_9_7484_1,5881	K.SIAALER.-	759.436	0.00317	2	1	23.9	0	0.0896	0|0	S8B3V4		5.72	0		0	2	MASCOT		T
	R16065_9_7484_1,2890	R.ENSDGALK.A	833.4	0.00719	2	1	46.2	0	0.000369	0|0	S8B3V4		4.37	0		0	2	MASCOT		T
	R16065_9_7484_1,6182	R.IDEAVASLK.V	945.525	0.00093	2	1	55.79	0	2.98e-05	0|0	S8B3V4		4.37	0		0	2	MASCOT		T
	R16065_9_7484_1,9959	R.LGTYIDVLQIHR.L	1427.8	-0.00257	2	1	39.41	0	0.000676	0|0	S8B3V4		6.74	0		0	2	MASCOT		T
	R16065_9_7484_1,4605	R.NDGEFVNR.V	950.433	-9e-05	2	1	34.83	0	0.00257	0|0	S8B3V4		4.37	0		0	2	MASCOT		T
	R16065_9_7484_1,3070	R.SEEVVGK.A	747.388	0.0021	2	1	25.66	0	0.0308	0|0	S8B3V4		4.53	0		0	2	MASCOT		T
	R16065_9_7484_1,5056	R.VVIMTK.C	690.422	0.00015	2	1	24.74	0	0.0151	0|0	S8B3V4		8.72	0		0	2	MASCOT		T
$6-1	tr|S7ZWP5|S7ZWP5_PENO1 Uncharacterized protein OS=Penicillium oxalicum (strain 114-2 / CGMCC 5302) GN=PDE_09813 PE=3 SV=1	15	12	0.2453	42644.9	6.21
	R16065_9_7484_1,5568	K.GPIIPR.L	652.414	0.00028	2	1	39.33	0	0.000187	0|0	S7ZWP5		9.75	0		0	2	MASCOT		T
	R16065_9_7484_1,9674	K.LVDFGFAK.T	896.488	1e-05	2	1	28.36	0	0.00671	0|0	S7ZWP5		5.84	0		0	2	MASCOT		T
	R16065_9_7484_1,2349	K.QVEHVR.N	767.416	-0.00226	2	1	31.52	0	0.0031	0|0	S7ZWP5		6.75	0		0	2	MASCOT		T
	R16065_9_7484_1,9090	K.TLSADDFHLIK.T	1259.66	0.0011	2	1	42.51	0	0.000575	0|0	S7ZWP5		5.18	0		0	2	MASCOT		T
	R16065_9_7484_1,9116	K.TLSADDFHLIK.T	1259.66	-0.00039	3	1	41.79	0	0.000639	0|0	S7ZWP5		5.18	0		0	2	MASCOT		T
	R16065_9_7484_1,4578	R.AHDLLEK.E	825.446	-0.00095	2	1	24.74	0	0.0143	0|0	S7ZWP5		5.32	0		0	2	MASCOT		T
	R16065_9_7484_1,2809	R.FKDETDTNK.V	1097.51	-0.00179	2	1	48.15	0	0.000184	0|0	S7ZWP5		4.56	1		0	2	MASCOT		T
	R16065_9_7484_1,2815	R.FKDETDTNK.V	1097.51	0.00047	3	1	40.04	0	0.000352	0|0	S7ZWP5		4.56	1		0	2	MASCOT		T
	R16065_9_7484_1,2272	R.KGDVIK.L	659.409	0.00012	2	1	25.92	0	0.0289	0|0	S7ZWP5		8.59	1		0	2	MASCOT		T
	R16065_9_7484_1,3243	R.LGHISGGSTR.V	984.522	0.0094	2	1	23	0	0.0634	0|0	S7ZWP5		9.76	0		0	2	MASCOT		T
	R16065_9_7484_1,6645	R.NQNLYTDDLK.K	1223.59	-0.00421	2	1	27.41	0	0.0113	0|0	S7ZWP5		4.21	0		0	2	MASCOT		T
	R16065_9_7484_1,5567	R.NQNLYTDDLKK.K	1351.69	-0.00137	2	1	30.39	0	0.00823	0|0	S7ZWP5		5.96	1		0	2	MASCOT		T
	R16065_9_7484_1,5579	R.NQNLYTDDLKK.K	1351.69	0.00062	3	1	35.99	0	0.00217	0|0	S7ZWP5		5.96	1		0	2	MASCOT		T
	R16065_9_7484_1,4852	R.QLCISSK.T	835.434	-0.00196	2	1	34.01	0	0.00322	0|0	S7ZWP5		8.22	0		0	2	MASCOT		T
	R16065_9_7484_1,7549	R.SANPFVVSER.Q	1105.56	-0.00032	2	1	33.63	0	0.00358	0|0	S7ZWP5		5.72	0		0	2	MASCOT		T
$7-1	tr|S7ZS36|S7ZS36_PENO1 ATP synthase subunit alpha OS=Penicillium oxalicum (strain 114-2 / CGMCC 5302) GN=PDE_06476 PE=3 SV=1	12	12	0.2154	60089.3	9.14
	R16065_9_7484_1,6346	K.APGILPR.H ! K.APGILPR.Q	723.451	0.00075	2	1	28.46	0	0.00278	0|0	S8AK58 ! S7ZS36		9.8	0		0	2	MASCOT		T
	R16065_9_7484_1,7669	K.CVDSMVPIGR.G	1133.54	-0.00854	2	1	23.66	0	0.0842	0|0	S7ZS36		5.83	0		0	2	MASCOT		T
	R16065_9_7484_1,5622	K.SSHPEIQEAIEK.E	1367.68	0.01465	3	1	28.45	0	0.00814	0|0	S7ZS36		4.75	0		0	2	MASCOT		T
	R16065_9_7484_1,8938	K.TAVALDTMLNQK.R	1304.69	0.00039	2	1	54.77	0	2.8e-05	0|0	S7ZS36		5.5	0		0	2	MASCOT		T
	R16065_9_7484_1,5702	R.GVQEEAGLAETGR.V	1316.64	0.01135	2	1	51.24	0	8.19e-05	0|0	S7ZS36		4.25	0		0	2	MASCOT		T
	R16065_9_7484_1,7454	R.HAVIIYDDLSK.Q	1273.68	0.00108	2	1	59.86	0	1.11e-05	0|0	S7ZS36		5.21	0		0	2	MASCOT		T
	R16065_9_7484_1,6911	R.LTELLK.Q	716.455	0.00252	2	1	20.36	0	0.0681	0|0	S7ZS36		6	0		0	2	MASCOT		T
	R16065_9_7484_1,4599	R.QSVNQPVQTGMK.C	1316.66	0.00183	2	1	61.97	0	5.08e-06	0|0	S7ZS36		8.75	0		0	2	MASCOT		T
	R16065_9_7484_1,6300	R.STVAQLVK.T	845.509	-0.00363	2	1	25.69	0	0.0225	0|0	S8AK58/S7ZS36		8.47	0		0	2	MASCOT		T
	R16065_9_7484_1,2811	R.VGSAAQVK.A	759.436	0.0032	2	1	35.78	0	0.00581	0|0	S7ZS36		8.72	0		0	2	MASCOT		T
	R16065_9_7484_1,7160	R.VVDGLGNPIDGK.G	1183.63	-0.00098	2	1	34.67	0	0.00652	0|0	S7ZS36		4.21	0		0	2	MASCOT		T
	R16065_9_7484_1,3318	R.WNNTGDESK.K	1050.45	-0.0001	2	1	26.25	0	0.00296	0|0	S7ZS36		4.37	0		0	2	MASCOT		T
$8-1	tr|S7ZA48|S7ZA48_PENO1 Uncharacterized protein OS=Penicillium oxalicum (strain 114-2 / CGMCC 5302) GN=PDE_02408 PE=4 SV=1	11	11	0.159	77221.1	6.55
	R16065_9_7484_1,7695	K.DLLEANMR.L	961.477	-0.00248	2	1	22.52	0	0.0498	0|0	S7ZA48		4.37	0		0	2	MASCOT		T
	R16065_9_7484_1,3030	K.FIDHQR.K	815.416	-0.00058	2	1	27.05	0	0.00878	0|0	S7ZA48		6.74	0		0	2	MASCOT		T
	R16065_9_7484_1,9076	K.GQDPTAALEDFR.K	1319.62	0.00015	2	1	56.56	0	1.15e-05	0|0	S7ZA48		4.03	0		0	2	MASCOT		T
	R16065_9_7484_1,4601	K.NSGPNGVTSSGASIGSGK.E	1576.76	0.00344	2	1	61.7	0	7.94e-06	0|0	S7ZA48		8.75	0		0	2	MASCOT		T
	R16065_9_7484_1,2447	K.VSPDGR.I	630.321	9e-05	2	1	34.99	0	0.000998	0|0	S7ZA48		5.81	0		0	2	MASCOT		T
	R16065_9_7484_1,3951	R.ALGSDLHSDAHR.G	1278.62	0.00152	2	1	22.6	0	0.0346	0|0	S7ZA48		5.98	0		0	2	MASCOT		T
	R16065_9_7484_1,6329	R.AVIVEVER.T	914.531	0.00118	2	1	33.71	0	0.00379	0|0	S7ZA48		4.53	0		0	2	MASCOT		T
	R16065_9_7484_1,2789	R.HGESVDDQAGR.L	1170.51	0.00061	2	1	78.82	0	2.62e-08	0|0	S7ZA48		4.54	0		0	2	MASCOT		T
	R16065_9_7484_1,4461	R.LGGDSDLSENGQR.Y	1347.61	0.00086	2	1	90.62	0	2.95e-09	0|0	S7ZA48		4.03	0		0	2	MASCOT		T
	R16065_9_7484_1,5018	R.TTDHVLLVSHR.S	1277.7	-0.00075	2	1	44.68	0	0.000259	0|0	S7ZA48		6.61	0		0	2	MASCOT		T
	R16065_9_7484_1,5091	R.VALYEK.S	722.408	-0.00443	2	1	20.78	0	0.0823	0|0	S7ZA48		5.97	0		0	2	MASCOT		T
$9-1	tr|S8B029|S8B029_PENO1 Elongation factor 1-alpha OS=Penicillium oxalicum (strain 114-2 / CGMCC 5302) GN=PDE_02596 PE=3 SV=1	9	9	0.1739	49796.7	9.1
	R16065_9_7484_1,2977	K.CGGIDSR.T	764.336	0.00047	2	1	46.21	0	5.5e-05	0|0	S8B029		5.83	0		0	2	MASCOT		T
	R16065_9_7484_1,7492	K.EGVPGDNVGFNVK.N	1331.66	0.0063	2	1	28.53	0	0.03	0|0	S8B029/A0A0G3F732		4.37	0		0	2	MASCOT		T
	R16065_9_7484_1,5469	K.ETSNFIK.K	838.43	0.00025	2	1	57.87	0	7.02e-06	0|0	S8B029/A0A0G3F732		6.1	0		0	2	MASCOT		T
	R16065_9_7484_1,7199	K.FSELLEK.I	865.467	0.00053	2	1	29.93	0	0.00722	0|0	S8B029/A0A0G3F732		4.53	0		0	2	MASCOT		T
	R16065_9_7484_1,6989	K.ISGIGTVPVGR.V	1055.62	-0.00128	2	1	34.66	0	0.0014	0|0	S8B029/A0A0G3F732		9.75	0		0	2	MASCOT		T
	R16065_9_7484_1,3746	K.SGDAAIVK.M	760.42	-0.00069	2	1	26.99	0	0.0315	0|0	S8B029/A0A0G3F732		5.55	0		0	2	MASCOT		T
	R16065_9_7484_1,3402	K.SVEMHHTQLK.E	1209.6	-0.00826	2	1	37.48	0	0.00398	0|0	S8B029/A0A0G3F732		6.66	0		0	2	MASCOT		T
	R16065_9_7484_1,7785	R.LPLQDVYK.I	975.551	-0.0007	2	1	28.15	0	0.0122	0|0	S8B029/A0A0G3F732		5.84	0		0	2	MASCOT		T
	R16065_9_7484_1,6443	R.QTVAVGVIK.S	914.567	-0.00191	2	1	33.13	0	0.00367	0|0	S8B029		8.75	0		0	2	MASCOT		T
$10-1	tr|S7ZDZ5|S7ZDZ5_PENO1 Uncharacterized protein OS=Penicillium oxalicum (strain 114-2 / CGMCC 5302) GN=PDE_01836 PE=4 SV=1	9	8	0.2212	37396.8	9.11
	R16065_9_7484_1,2745	K.EGQHFDK.D	860.39	0.0001	2	1	25.03	0	0.00534	0|0	S7ZDZ5		5.32	0		0	2	MASCOT		T
	R16065_9_7484_1,10310	K.LGGLFELR.S	904.525	-0.00016	2	1	52.79	0	2.89e-05	0|0	S7ZDZ5		6	0		0	2	MASCOT		T
	R16065_9_7484_1,8568	K.TVPLIQSMQSR.I	1259.68	0.0049	2	1	28.23	0	0.0349	0|0	S7ZDZ5		9.41	0		0	2	MASCOT		T
	R16065_9_7484_1,8714	K.TVPLIQSMQSR.I	1259.68	-0.00426	2	1	27.4	0	0.0177	0|0	S7ZDZ5		9.41	0		0	2	MASCOT		T
	R16065_9_7484_1,6452	R.DLTANSTEEFNR.R	1396.63	0.00117	2	1	50.69	0	4.78e-05	0|0	S7ZDZ5		4.14	0		0	2	MASCOT		T
	R16065_9_7484_1,2176	R.EETTAESGSK.R	1038.46	-0.00011	2	1	31.81	0	0.00178	0|0	S7ZDZ5		4.25	0		0	2	MASCOT		T
	R16065_9_7484_1,3817	R.ENLEEAR.K	860.411	0.00019	2	1	40.68	0	0.000389	0|0	S7ZDZ5		4.25	0		0	2	MASCOT		T
	R16065_9_7484_1,2724	R.MAGAEENR.V	877.383	0.01048	2	1	65.86	0	8.69e-07	0|0	S7ZDZ5		4.53	0		0	2	MASCOT		T
	R16065_9_7484_1,7243	R.SFSQVLAR.G	907.5	0.0004	2	1	22.96	0	0.0382	0|0	S7ZDZ5		9.47	0		0	2	MASCOT		T
$11-1	tr|S7ZBT6|S7ZBT6_PENO1 Actin OS=Penicillium oxalicum (strain 114-2 / CGMCC 5302) GN=PDE_01092 PE=3 SV=1	7	7	0.1893	41710.1	5.45
	R16065_9_7484_1,4886	K.AGFAGDDAPR.A	976.448	-0.00156	2	1	57.44	0	7.03e-06	0|0	S7ZBT6		4.21	0		0	2	MASCOT		T
	R16065_9_7484_1,4052	K.DSYVGDEAQSK.R	1198.52	0.00267	2	1	48.77	0	2.65e-05	0|0	S7ZBT6		4.03	0		0	2	MASCOT		T
	R16065_9_7484_1,5844	K.EITALAPSSM*K.V	1163.6	0.00134	2	1	32.37	0	0.00501	0|0	S7ZBT6		6.1	0	15.994919 Oxidation (M)	0	2	MASCOT		T
	R16065_9_7484_1,4960	K.IIAPPER.K	795.472	-0.00044	2	1	27.42	0	0.011	0|0	S7ZBT6		6	0		0	2	MASCOT		T
	R16065_9_7484_1,10075	R.DLTDYLMK.I	998.486	-0.00029	2	1	29.32	0	0.00456	0|0	S7ZBT6		4.21	0		0	2	MASCOT		T
	R16065_9_7484_1,4064	R.IDMAGR.D	662.329	0	2	1	30.07	0	0.00861	0|0	S7ZBT6		5.84	0		0	2	MASCOT		T
	R16065_9_7484_1,8899	R.VAPEEHPILLTEAPINPK.S	1968.08	-0.00123	3	1	38.71	0	0.000693	0|0	S7ZBT6		4.75	0		0	2	MASCOT		T
$12-1	tr|S7ZQ40|S7ZQ40_PENO1 Histone-lysine N-methyltransferase, H3 lysine-79 specific OS=Penicillium oxalicum (strain 114-2 / CGMCC 5302) GN=PDE_07484 PE=3 SV=1	7	7	0.1317	56281	9.28
	R16065_9_7484_1,6312	K.AAEFNDETTGIR.R	1323.62	-0.0152	2	1	58.36	0	2.6e-05	0|0	S7ZQ40		4.14	0		0	2	MASCOT		T
	R16065_9_7484_1,8617	K.EILLQYPSASR.K	1276.69	-0.00318	2	1	35.38	0	0.00394	0|0	S7ZQ40		6.1	0		0	2	MASCOT		T
	R16065_9_7484_1,4527	K.MVHAADITSGQK.A	1257.63	0.00217	2	1	45.58	0	0.00017	0|0	S7ZQ40		6.5	0		0	2	MASCOT		T
	R16065_9_7484_1,2723	K.THLVR.G	625.378	0.00529	2	1	23.92	0	0.0341	0|0	S7ZQ40		9.44	0		0	2	MASCOT		T
	R16065_9_7484_1,2791	K.TLDETHR.M	871.427	0.00027	2	1	42.05	0	0.00024	0|0	S7ZQ40		5.29	0		0	2	MASCOT		T
	R16065_9_7484_1,5033	R.ILNQTYAR.T	978.537	0.00066	2	1	31.95	0	0.00408	0|0	S7ZQ40		8.75	0		0	2	MASCOT		T
	R16065_9_7484_1,3785	R.VSASAEPDPER.R	1157.54	-0.00944	2	1	48.1	0	0.000228	0|0	S7ZQ40		4.14	0		0	2	MASCOT		T
$13-1	tr|S7ZSQ8|S7ZSQ8_PENO1 40S ribosomal protein S6 OS=Penicillium oxalicum (strain 114-2 / CGMCC 5302) GN=PDE_06703 PE=3 SV=1	7	7	0.2743	27115.3	10.76
	R16065_9_7484_1,2701	K.EGKPEYTK.A	951.478	-8e-05	2	1	23.81	0	0.0337	0|0	S7ZSQ8		6.24	0		0	2	MASCOT		T
	R16065_9_7484_1,6597	K.IIEIEDER.K	1016.53	-0.00689	2	1	29.17	0	0.0225	0|0	S7ZSQ8		4	0		0	2	MASCOT		T
	R16065_9_7484_1,6499	K.LNISYPANGSQK.I	1291.66	-0.00866	2	1	33.53	0	0.0107	0|0	S7ZSQ8		8.59	0		0	2	MASCOT		T
	R16065_9_7484_1,7985	K.QGVLLPVR.T	881.557	0.00399	2	1	45.71	0	5.1e-05	0|0	S7ZSQ8		9.75	0		0	2	MASCOT		T
	R16065_9_7484_1,3073	R.EAANDYAK.L	881.4	0.00718	2	1	41.3	0	0.000508	0|0	S7ZSQ8		4.37	0		0	2	MASCOT		T
	R16065_9_7484_1,3781	R.LVTPQR.L	713.43	-0.0007	2	1	20.71	0	0.0327	0|0	S7ZSQ8		9.75	0		0	2	MASCOT		T
	R16065_9_7484_1,8461	R.MGTEVAGDSLGDEFK.G	1555.69	0.00175	2	1	28.09	0	0.00994	0|0	S7ZSQ8		3.92	0		0	2	MASCOT		T
$14-1	tr|S7ZCI7|S7ZCI7_PENO1 Uncharacterized protein OS=Penicillium oxalicum (strain 114-2 / CGMCC 5302) GN=PDE_02929 PE=4 SV=1	6	6	0.1755	36028.6	5.92
	R16065_9_7484_1,7657	K.LFEHSAITSIASK.H	1403.75	-0.00257	3	1	28.05	0	0.0146	0|0	S7ZCI7		6.75	0		0	2	MASCOT		T
	R16065_9_7484_1,8182	K.REDLFLVSK.L	1106.62	0.0005	2	1	39.77	0	0.000543	0|0	S7ZCI7		6.07	1		0	2	MASCOT		T
	R16065_9_7484_1,7277	K.SPAQVLIR.W ! R.SPAQVLLR.W	883.536	0.00324	2	1	37.11	0	0.00129	0|0	S7ZIR7 ! S7ZCI7		9.47	0		0	2	MASCOT		T
	R16065_9_7484_1,7876	K.VNNDTCADQVYNAIK.A	1724.79	0.00251	2	1	89.12	0	3.86e-09	0|0	S7ZCI7		4.21	0		0	2	MASCOT		T
	R16065_9_7484_1,9269	R.EDLFLVSK.L	950.519	-0.00143	2	1	25.4	0	0.0154	0|0	S7ZCI7		4.37	0		0	2	MASCOT		T
	R16065_9_7484_1,5851	R.YPPGWTNAQDK.V	1276.6	0.00295	2	1	23.61	0	0.0361	0|0	S7ZCI7		5.84	0		0	2	MASCOT		T
$15-1	tr|S7ZUH5|S7ZUH5_PENO1 Uncharacterized protein OS=Penicillium oxalicum (strain 114-2 / CGMCC 5302) GN=PDE_09299 PE=3 SV=1	6	6	0.1619	37443	6.67
	R16065_9_7484_1,3950	K.AAHVTNLPK.D	950.542	-0.00019	2	1	26.73	0	0.00987	0|0	S7ZUH5		8.8	0		0	2	MASCOT		T
	R16065_9_7484_1,7634	K.DLIADVR.A	801.446	-0.00116	2	1	25.5	0	0.0317	0|0	S7ZUH5		4.21	0		0	2	MASCOT		T
	R16065_9_7484_1,8846	K.LGSEAYIDFTK.S	1243.62	0.00776	2	1	25.28	0	0.055	0|0	S7ZUH5		4.37	0		0	2	MASCOT		T
	R16065_9_7484_1,4945	K.YSGVCHTDLHAMK.G	1518.68	0.00101	3	1	36.88	0	0.000513	0|0	S7ZUH5		6.91	0		0	2	MASCOT		T
	R16065_9_7484_1,3532	M.APQVPDK.Q	754.409	0.00103	2	1	23.27	0	0.0158	0|0	S7ZUH5		5.88	0		0	2	MASCOT		T
	R16065_9_7484_1,5545	R.VIAIDGGDEK.R	1016.53	-0.00686	2	1	35.56	0	0.00517	0|0	S7ZUH5		4.03	0		0	2	MASCOT		T
$16-1	tr|S7ZUR0|S7ZUR0_PENO1 Uncharacterized protein OS=Penicillium oxalicum (strain 114-2 / CGMCC 5302) GN=PDE_07451 PE=4 SV=1	6	6	0.1387	41168.4	6.31
	R16065_9_7484_1,5905	K.AFLTGK.S	636.372	-0.00119	2	1	26.29	0	0.0254	0|0	S7ZUR0		8.8	0		0	2	MASCOT		T
	R16065_9_7484_1,5098	K.YGVHLAR.F	815.452	-0.00049	2	1	30.43	0	0.0192	0|0	S7ZUR0		8.75	0		0	2	MASCOT		T
	R16065_9_7484_1,5338	R.LEFSNDGK.Y	909.431	-0.0015	2	1	31.07	0	0.0129	0|0	S7ZUR0		4.37	0		0	2	MASCOT		T
	R16065_9_7484_1,7463	R.LLDLHNEGYVR.Y	1328.7	0.00298	2	1	30.29	0	0.0145	0|0	S7ZUR0		5.32	0		0	2	MASCOT		T
	R16065_9_7484_1,5071	R.QANVSLQPAAR.L	1154.63	0.00062	2	1	38.23	0	0.000752	0|0	S7ZUR0		9.75	0		0	2	MASCOT		T
	R16065_9_7484_1,7187	R.TALIEYNPR.Y	1076.57	-0.00027	2	1	20.42	0	0.0835	0|0	S7ZUR0		5.66	0		0	2	MASCOT		T
$17-1	tr|S8B2S5|S8B2S5_PENO1 Uncharacterized protein OS=Penicillium oxalicum (strain 114-2 / CGMCC 5302) GN=PDE_08100 PE=3 SV=1	6	6	0.3548	17881.5	10.46
	R16065_9_7484_1,3323	K.KADVDLNK.R	902.494	0.00081	2	1	39.46	0	0.00136	0|0	S8B2S5		5.96	1		0	2	MASCOT		T
	R16065_9_7484_1,9318	K.TNFQYILR.L	1054.57	-0.00473	2	1	35.93	0	0.00281	0|0	S8B2S5		8.41	0		0	2	MASCOT		T
	R16065_9_7484_1,6583	R.AGELTTEELER.I	1247.61	-0.00169	2	1	44.82	0	0.000208	0|0	S8B2S5		4.09	0		0	2	MASCOT		T
	R16065_9_7484_1,8930	R.IVTILQTPTQYK.I	1404.81	-0.00119	2	1	31.39	0	0.00265	0|0	S8B2S5		8.59	0		0	2	MASCOT		T
	R16065_9_7484_1,5213	R.LLNTNVEGK.Q	987.547	-0.00239	2	1	50.12	0	9.92e-05	0|0	S8B2S5		6	0		0	2	MASCOT		T
	R16065_9_7484_1,4853	R.YSNLVCK.K	883.434	0.00054	2	1	39.03	0	0.00035	0|0	S8B2S5		8.2	0		0	2	MASCOT		T
$18-1	tr|S8AKA2|S8AKA2_PENO1 Uncharacterized protein OS=Penicillium oxalicum (strain 114-2 / CGMCC 5302) GN=PDE_01194 PE=4 SV=1	6	5	0.2203	24716	6.07
	R16065_9_7484_1,2792	K.DAEYTSK.V	813.362	0.00019	2	1	41.35	0	0.000165	0|0	S8AKA2		4.37	0		0	2	MASCOT		T
	R16065_9_7484_1,7737	K.HLASADNGFVALGR.L	1427.74	0.00626	2	1	59.68	0	2.38e-05	0|0	S8AKA2		6.74	0		0	2	MASCOT		T
	R16065_9_7484_1,7748	K.HLASADNGFVALGR.L	1427.74	-0.00012	3	1	36.15	0	0.00182	0|0	S8AKA2		6.74	0		0	2	MASCOT		T
	R16065_9_7484_1,3286	K.LAGNTPEER.A	986.49	-0.00058	2	1	47.35	0	7.46e-05	0|0	S8AKA2		4.53	0		0	2	MASCOT		T
	R16065_9_7484_1,8657	K.LDALPEVQAAYK.K	1317.7	0.0031	2	1	48.37	0	0.000159	0|0	S8AKA2		4.37	0		0	2	MASCOT		T
	R16065_9_7484_1,5229	R.VPGLIDHK.N	878.509	4e-05	2	1	33.3	0	0.00243	0|0	S8AKA2		6.71	0		0	2	MASCOT		T
$19-1	tr|S8BF19|S8BF19_PENO1 Uncharacterized protein OS=Penicillium oxalicum (strain 114-2 / CGMCC 5302) GN=PDE_08649 PE=4 SV=1	6	5	0.0664	93403.1	6.34
	R16065_9_7484_1,6314	K.DLEEDHAGVPLR.I	1350.66	-0.00108	2	1	67.39	0	1.23e-06	0|0	S8BF19		4.31	0		0	2	MASCOT		T
	R16065_9_7484_1,7081	K.FSVSPVVQR.G	1018.57	-0.00066	2	1	44.01	0	0.000328	0|0	S8BF19		9.75	0		0	2	MASCOT		T
	R16065_9_7484_1,6536	K.IFAAINNDK.K	1005.54	0.00362	2	1	30.97	0	0.0188	0|0	S8BF19		5.84	0		0	2	MASCOT		T
	R16065_9_7484_1,4775	K.SGTLTTDETAHNLK.V	1487.73	0.00818	3	1	48.22	0	8.89e-05	0|0	S8BF19		5.3	0		0	2	MASCOT		T
	R16065_9_7484_1,4782	K.SGTLTTDETAHNLK.V	1487.73	-0.00268	2	1	46.29	0	0.000166	0|0	S8BF19		5.3	0		0	2	MASCOT		T
	R16065_9_7484_1,5877	R.AETLYEGPTDDK.A	1338.61	-0.00677	2	1	44.55	0	0.000235	0|0	S8BF19		3.92	0		0	2	MASCOT		T
$20-1	tr|S7Z599|S7Z599_PENO1 Uncharacterized protein OS=Penicillium oxalicum (strain 114-2 / CGMCC 5302) GN=PDE_00629 PE=4 SV=1	5	5	0.1929	22192.5	10.12
	R16065_9_7484_1,9037	K.AVDQSILSSIK.K	1160.65	-0.00061	2	1	28.23	0	0.015	0|0	S7Z599		5.88	0		0	2	MASCOT		T
	R16065_9_7484_1,6435	K.KTEEAFFK.Q	999.515	-0.00049	2	1	30.94	0	0.00358	0|0	S7Z599		6.14	1		0	2	MASCOT		T
	R16065_9_7484_1,6297	K.RIDIAGVDAK.T	1057.6	0.0031	2	1	32.68	0	0.00529	0|0	S7Z599		5.96	1		0	2	MASCOT		T
	R16065_9_7484_1,7122	K.VSTPDYFTK.E	1057.52	8e-05	2	1	21.74	0	0.0301	0|0	S7Z599		5.81	0		0	2	MASCOT		T
	R16065_9_7484_1,7026	R.IDIAGVDAK.T	901.499	0.00619	2	1	45.41	0	0.000683	0|0	S7Z599		4.21	0		0	2	MASCOT		T
$21-1	tr|S7ZB51|S7ZB51_PENO1 Uncharacterized protein OS=Penicillium oxalicum (strain 114-2 / CGMCC 5302) GN=PDE_02754 PE=3 SV=1	5	5	0.2159	28978.8	9.18
	R16065_9_7484_1,4151	K.ALAAQQAAEQQR.L	1284.67	0.00201	2	1	50.26	0	6.4e-05	0|0	S7ZB51		6.05	0		0	2	MASCOT		T
	R16065_9_7484_1,4330	R.ATHTQEVLGEQGR.R	1425.71	0.00072	2	1	47.14	0	0.000145	0|0	S7ZB51		5.4	0		0	2	MASCOT		T
	R16065_9_7484_1,6926	R.ELAEEGYSGVEVR.V	1437.69	-0.00713	2	1	49.22	0	0.000218	0|0	S7ZB51		4.09	0		0	2	MASCOT		T
	R16065_9_7484_1,7491	R.ELTSLIQK.R	931.546	-0.00687	2	1	49.97	0	0.000102	0|0	S7ZB51		6.1	0		0	2	MASCOT		T
	R16065_9_7484_1,9663	R.VTPTVTDIIIR.A	1227.73	-0.00132	2	1	26.83	0	0.00809	0|0	S7ZB51		5.81	0		0	2	MASCOT		T
$22-1	tr|S7ZGT8|S7ZGT8_PENO1 Uncharacterized protein OS=Penicillium oxalicum (strain 114-2 / CGMCC 5302) GN=PDE_02785 PE=3 SV=1	5	5	0.1619	34140.2	9.83
	R16065_9_7484_1,8428	K.LLIQNQDEMLK.Q	1344.72	0.00641	2	1	38.48	0	0.0023	0|0	S7ZGT8		4.37	0		0	2	MASCOT		T
	R16065_9_7484_1,9271	K.TLASDGIAGLYR.G	1236.66	0.00554	2	1	22.23	0	0.0931	0|0	S7ZGT8		5.5	0		0	2	MASCOT		T
	R16065_9_7484_1,7145	K.YNGISDCFK.R	1103.48	0.00989	2	1	24.96	0	0.00894	0|0	S7ZGT8		5.83	0		0	2	MASCOT		T
	R16065_9_7484_1,5677	R.MMMTSGEAVK.Y	1084.48	-0.00919	2	1	21.45	0	0.0415	0|0	S7ZGT8		5.75	0		0	2	MASCOT		T
	R16065_9_7484_1,4389	R.QIVAQEGVK.S	971.552	0.00235	2	1	32.86	0	0.00399	0|0	S7ZGT8		6	0		0	2	MASCOT		T
$23-1	tr|S7ZL30|S7ZL30_PENO1 Uncharacterized protein OS=Penicillium oxalicum (strain 114-2 / CGMCC 5302) GN=PDE_04315 PE=3 SV=1	5	5	0.0952	61907	5.52
	R16065_9_7484_1,5010	K.FGVEAR.A	678.357	0.00422	2	1	24.61	0	0.05	0|0	S7ZL30		6	0		0	2	MASCOT		T
	R16065_9_7484_1,7423	K.TNELAGDGTTTATVLGR.A	1676.84	0.01226	2	1	71.81	0	8.47e-07	0|0	S7ZL30		4.37	0		0	2	MASCOT		T
	R16065_9_7484_1,4717	K.VGGASEVEVGEK.K	1160.58	0.00015	2	1	61.36	0	5.12e-06	0|0	S7ZL30		4.25	0		0	2	MASCOT		T
	R16065_9_7484_1,7837	R.NVLIESPYGSPK.I	1303.69	-0.0035	2	1	31.88	0	0.0144	0|0	S7ZL30		6	0		0	2	MASCOT		T
	R16065_9_7484_1,5488	R.VVDALNATR.A	958.532	-0.00119	2	1	32.3	0	0.00715	0|0	S7ZL30		5.81	0		0	2	MASCOT		T
$24-1	tr|S7ZVJ9|S7ZVJ9_PENO1 Transaldolase OS=Penicillium oxalicum (strain 114-2 / CGMCC 5302) GN=PDE_09398 PE=4 SV=1	5	5	0.1605	35464.1	5.85
	R16065_9_7484_1,5984	K.FAADAETLK.D	965.494	9e-05	2	1	32.81	0	0.00364	0|0	S7ZVJ9		4.37	0		0	2	MASCOT		T
	R16065_9_7484_1,6932	K.KLDSASAANLDIPK.R	1442.78	-0.00055	3	1	38.47	0	0.00105	0|0	S7ZVJ9		5.96	1		0	2	MASCOT		T
	R16065_9_7484_1,6959	K.LIDAAVAYGK.T	1020.57	-0.00032	2	1	25.97	0	0.0263	0|0	S7ZVJ9		5.84	0		0	2	MASCOT		T
	R16065_9_7484_1,3327	K.VSTEVDAK.L	848.436	0.00326	2	1	28.08	0	0.027	0|0	S7ZVJ9		4.37	0		0	2	MASCOT		T
	R16065_9_7484_1,4711	R.DYTATEDPGVK.S	1195.55	-0.0008	2	1	43.75	0	0.000173	0|0	S7ZVJ9		4.03	0		0	2	MASCOT		T
$25-1	tr|S7ZVN4|S7ZVN4_PENO1 Uncharacterized protein OS=Penicillium oxalicum (strain 114-2 / CGMCC 5302) GN=PDE_09443 PE=4 SV=1	5	5	0.1425	40234	11.11
	R16065_9_7484_1,8067	K.AAIALLK.A	699.476	0.00052	2	1	31.21	0	0.0028	0|0	S7ZVN4		8.8	0		0	2	MASCOT		T
	R16065_9_7484_1,6411	K.AIGAGEDLVK.V	972.536	0.0033	2	1	22.7	0	0.0803	0|0	S7ZVN4		4.37	0		0	2	MASCOT		T
	R16065_9_7484_1,8578	K.VPEVPLVVESK.T	1195.69	0.00054	2	1	21.54	0	0.0431	0|0	S7ZVN4		4.53	0		0	2	MASCOT		T
	R16065_9_7484_1,8262	R.ASAGFANVLHEN.-	1229.59	-0.00182	2	1	40.08	0	0.00178	0|0	S7ZVN4		5.24	0		0	2	MASCOT		T
	R16065_9_7484_1,8114	R.GPLVVYNPEVDGK.E	1386.73	-0.00228	2	1	30.98	0	0.00614	0|0	S7ZVN4		4.37	0		0	2	MASCOT		T
$26-1	tr|S8AY53|S8AY53_PENO1 40S ribosomal protein S4 OS=Penicillium oxalicum (strain 114-2 / CGMCC 5302) GN=PDE_01817 PE=3 SV=1	5	5	0.1303	29305.8	10.24
	R16065_9_7484_1,4817	K.IDIATGK.I	717.414	0.0014	2	1	32.18	0	0.0172	0|0	S8AY53		5.84	0		0	2	MASCOT		T
	R16065_9_7484_1,5183	K.LSISEER.D	833.436	-0.00071	2	1	41.79	0	0.000669	0|0	S8AY53		4.53	0		0	2	MASCOT		T
	R16065_9_7484_1,3005	K.TGEHFR.L	746.358	-5e-05	2	1	28.68	0	0.00644	0|0	S8AY53		6.41	0		0	2	MASCOT		T
	R16065_9_7484_1,3748	R.FTVHR.I	659.362	0.00965	2	1	33.56	0	0.0137	0|0	S8AY53		9.76	0		0	2	MASCOT		T
	R16065_9_7484_1,5866	R.IQAEEAEFK.L	1064.53	0.00065	2	1	61.01	0	6.58e-06	0|0	S8AY53		4.25	0		0	2	MASCOT		T
$27-1	tr|S7ZFK7|S7ZFK7_PENO1 Uncharacterized protein OS=Penicillium oxalicum (strain 114-2 / CGMCC 5302) GN=PDE_02379 PE=3 SV=1	5	4	0.0756	69515.5	5.06
	R16065_9_7484_1,5716	K.STAGDTHLGGEDFDNR.L	1691.73	0.00015	3	1	20	0	0.025	0|0	S7ZFK7		4.22	0		0	2	MASCOT		T
	R16065_9_7484_1,5721	K.STAGDTHLGGEDFDNR.L	1691.73	-0.00712	2	1	44.58	0	0.000115	0|0	S7ZFK7		4.22	0		0	2	MASCOT		T
	R16065_9_7484_1,6231	R.IEIIANDQGNR.T	1242.64	-0.00016	2	1	54.62	0	2.3e-05	0|0	S7ZFK7		4.37	0		0	2	MASCOT		T
	R16065_9_7484_1,4304	R.STMEPVER.V	948.445	7e-05	2	1	26.83	0	0.0123	0|0	S7ZFK7		4.53	0		0	2	MASCOT		T
	R16065_9_7484_1,9578	R.TTPSFVAFTDTER.L	1471.71	-0.00117	2	1	55.65	0	1.42e-05	0|0	S7ZFK7		4.37	0		0	2	MASCOT		T
$28-1	tr|S7Z7J5|S7Z7J5_PENO1 Uncharacterized protein OS=Penicillium oxalicum (strain 114-2 / CGMCC 5302) GN=PDE_01080 PE=3 SV=1	4	4	0.0907	44842.5	7.23
	R16065_9_7484_1,6248	K.EDVAEALK.S	874.452	0.00045	2	1	56.82	0	2.11e-05	0|0	S7Z7J5		4.14	0		0	2	MASCOT		T
	R16065_9_7484_1,8430	R.MLGTTENELGIR.K	1333.68	0.00254	2	1	39.71	0	0.00093	0|0	S7Z7J5		4.53	0		0	2	MASCOT		T
	R16065_9_7484_1,7505	R.NGDWNVAAVAK.N	1144.57	0.00181	2	1	61.39	0	1.04e-05	0|0	S7Z7J5		5.84	0		0	2	MASCOT		T
	R16065_9_7484_1,2322	R.YAEGTK.N	668.325	-0.00776	2	1	32.15	0	0.00728	0|0	S7Z7J5		6	0		0	2	MASCOT		T
$29-1	tr|S7Z9N8|S7Z9N8_PENO1 Uncharacterized protein OS=Penicillium oxalicum (strain 114-2 / CGMCC 5302) GN=PDE_00304 PE=3 SV=1	4	4	0.2097	20718.6	10.65
	R16065_9_7484_1,8056	K.ALTYLDNVTK.K	1137.62	0.0001	2	1	23.94	0	0.0246	0|0	S7Z9N8		5.88	0		0	2	MASCOT		T
	R16065_9_7484_1,8488	K.GLDTSALIVK.R	1016.6	0.00591	2	1	26.96	0	0.0205	0|0	S7Z9N8		5.84	0		0	2	MASCOT		T
	R16065_9_7484_1,2197	K.NAEANADTK.G	933.427	0.0002	2	1	49.63	0	3.32e-05	0|0	S7Z9N8		4.37	0		0	2	MASCOT		T
	R16065_9_7484_1,6000	R.YAAQEIPVAK.S	1089.59	-0.00205	2	1	30.16	0	0.0102	0|0	S7Z9N8		6	0		0	2	MASCOT		T
$30-1	tr|S7ZCN6|S7ZCN6_PENO1 Uncharacterized protein OS=Penicillium oxalicum (strain 114-2 / CGMCC 5302) GN=PDE_02985 PE=4 SV=1	4	4	0.0838	35961.7	5.65
	R16065_9_7484_1,3916	K.ELGVTK.A	646.377	0.00429	2	1	23.32	0	0.0768	0|0	S7ZCN6		6.1	0		0	2	MASCOT		T
	R16065_9_7484_1,5720	K.FCDGSFK.V	860.361	-0.00057	2	1	24.35	0	0.00331	0|0	S7ZCN6		5.83	0		0	2	MASCOT		T
	R16065_9_7484_1,8245	K.IDFLEK.E	764.419	0.00614	2	1	23.53	0	0.0563	0|0	S7ZCN6		4.37	0		0	2	MASCOT		T
	R16065_9_7484_1,2596	R.SRDEEYQGK.L	1111.5	0.00869	2	1	28.4	0	0.00809	0|0	S7ZCN6		4.68	1		0	2	MASCOT		T
$31-1	tr|S7ZDX2|S7ZDX2_PENO1 Uncharacterized protein OS=Penicillium oxalicum (strain 114-2 / CGMCC 5302) GN=PDE_01806 PE=3 SV=1	4	4	0.1503	22144.5	10.18
	R16065_9_7484_1,6671	K.IVGEYGLR.N	906.504	0.00113	2	1	22.3	0	0.0486	0|0	S7ZDX2		6	0		0	2	MASCOT		T
	R16065_9_7484_1,7959	R.ELLTLDEK.D	960.525	-0.00795	2	1	20.79	0	0.131	0|0	S7ZDX2		4.14	0		0	2	MASCOT		T
	R16065_9_7484_1,4227	R.LDSELK.I	704.382	1e-05	2	1	23.13	0	0.0632	0|0	S7ZDX2		4.37	0		0	2	MASCOT		T
	R16065_9_7484_1,6402	R.VQLTLSK.I	788.488	-0.0051	2	1	36.41	0	0.00118	0|0	S7ZDX2		8.72	0		0	2	MASCOT		T
$32-1	tr|S7ZIP7|S7ZIP7_PENO1 Uncharacterized protein OS=Penicillium oxalicum (strain 114-2 / CGMCC 5302) GN=PDE_03512 PE=4 SV=1	4	4	0.2416	16716.4	10.58
	R16065_9_7484_1,9549	K.LAAIVEIVDHR.R	1235.71	0.00041	2	1	54.78	0	9.48e-06	0|0	S7ZIP7		5.32	0		0	2	MASCOT		T
	R16065_9_7484_1,7573	K.LVILR.R ! R.LVLIR.R ! R.LVLLR.I	613.44	0.00036	2	1	20.99	0	0.00557	0|0	S8AWE5 ! S7ZIP7 ! S8BHH4		9.75	0		0	2	MASCOT		T
	R16065_9_7484_1,2738	R.AAGTGPVK.K	700.399	0.00609	2	1	34.02	0	0.00438	0|0	S7ZIP7		8.8	0		0	2	MASCOT		T
	R16065_9_7484_1,4824	R.VLVDGPSGEEQK.I	1257.63	-0.0006	2	1	40.39	0	0.00201	0|0	S7ZIP7		4.14	0		0	2	MASCOT		T
$33-1	tr|S7ZJ90|S7ZJ90_PENO1 Uncharacterized protein OS=Penicillium oxalicum (strain 114-2 / CGMCC 5302) GN=PDE_05280 PE=3 SV=1	4	4	0.1236	29084.3	4.76
	R16065_9_7484_1,4791	K.IEAELAK.I	773.44	0.00758	2	1	24.58	0	0.0792	0|0	S7ZJ90		4.53	0		0	2	MASCOT		T
	R16065_9_7484_1,2604	K.KEEAPAAEEK.Q	1101.54	0.00946	2	1	47.26	0	0.000298	0|0	S7ZJ90		4.49	1		0	2	MASCOT		T
	R16065_9_7484_1,2955	K.LAEQAER.Y	816.421	0.00045	2	1	44.32	0	0.000266	0|0	S7ZJ90		4.53	0		0	2	MASCOT		T
	R16065_9_7484_1,4843	R.IVTSIEQK.E	917.53	-0.00251	2	1	30.89	0	0.0124	0|0	S7ZJ90		6	0		0	2	MASCOT		T
$34-1	tr|S7ZPL2|S7ZPL2_PENO1 ATP synthase subunit beta OS=Penicillium oxalicum (strain 114-2 / CGMCC 5302) GN=PDE_07279 PE=3 SV=1	4	4	0.0867	55580.7	5.16
	R16065_9_7484_1,9347	K.IGLFGGAGVGK.T	975.562	0.00948	2	1	20.05	0	0.143	0|0	S7ZPL2		8.75	0		0	2	MASCOT		T
	R16065_9_7484_1,10148	K.VVDLLAPYAR.G	1116.64	0.00843	2	1	27.43	0	0.0237	0|0	S7ZPL2		5.81	0		0	2	MASCOT		T
	R16065_9_7484_1,4662	R.IIGDEHYNTASR.V	1375.66	-0.01268	2	1	48.02	0	0.000303	0|0	S7ZPL2		5.32	0		0	2	MASCOT		T
	R16065_9_7484_1,8041	R.ILNVTGDPIDER.G	1341.7	0.00814	2	1	39.65	0	0.00234	0|0	S7ZPL2		4.03	0		0	2	MASCOT		T
$35-1	tr|S7ZRA0|S7ZRA0_PENO1 Putative alpha-1,2 / alpha-1,6-mannosyltransferase OS=Penicillium oxalicum (strain 114-2 / CGMCC 5302) GN=PDE_06141 PE=4 SV=1	4	4	0.0827	47151.9	6.09
	R16065_9_7484_1,9952	R.AVLVLLTR.T	884.593	-0.00019	2	1	32.33	0	0.000965	0|0	S7ZRA0		9.8	0		0	2	MASCOT		T
	R16065_9_7484_1,2903	R.DGHDIEGR.F	898.401	-0.00047	2	1	31.93	0	0.00103	0|0	S7ZRA0		4.54	0		0	2	MASCOT		T
	R16065_9_7484_1,8195	R.ILEDFMAHDK.D	1218.58	-0.01313	3	1	28.17	0	0.0096	0|0	S7ZRA0		4.54	0		0	2	MASCOT		T
	R16065_9_7484_1,1994	R.IQNHADEK.V	954.464	-0.00069	2	1	30.17	0	0.00433	0|0	S7ZRA0		5.32	0		0	2	MASCOT		T
$36-1	tr|S8AUJ8|S8AUJ8_PENO1 Tyrosine--tRNA ligase OS=Penicillium oxalicum (strain 114-2 / CGMCC 5302) GN=PDE_00455 PE=3 SV=1	4	4	0.0982	43188.2	5.83
	R16065_9_7484_1,7742	R.AILEAVGVSTDK.L	1202.66	-0.00088	2	1	28.88	0	0.0114	0|0	S8AUJ8		4.37	0		0	2	MASCOT		T
	R16065_9_7484_1,8333	R.FDLIR.E	663.382	-0.00034	2	1	20.93	0	0.0396	0|0	S8AUJ8		5.84	0		0	2	MASCOT		T
	R16065_9_7484_1,4636	R.LAALTSEHDCR.K	1272.6	0.00737	2	1	26.76	0	0.0192	0|0	S8AUJ8		5.32	0		0	2	MASCOT		T
	R16065_9_7484_1,8201	R.NSDYVMDVYR.L	1261.55	0.00045	2	1	25.3	0	0.00516	0|0	S8AUJ8		4.21	0		0	2	MASCOT		T
$37-1	tr|S8AYU4|S8AYU4_PENO1 Uncharacterized protein OS=Penicillium oxalicum (strain 114-2 / CGMCC 5302) GN=PDE_02095 PE=3 SV=1	4	4	0.241	18874.6	5.31
	R16065_9_7484_1,4756	K.EGVDDEATPDSDTQVTK.S	1806.79	-0.00513	2	1	25.44	0	0.0113	0|0	S8AYU4		3.66	0		0	2	MASCOT		T
	R16065_9_7484_1,6184	R.LLDDYDVHR.A	1145.56	0.01311	3	1	43.32	0	0.000191	0|0	S8AYU4		4.41	0		0	2	MASCOT		T
	R16065_9_7484_1,5785	R.SIGEFQR.T	836.426	-0.00664	2	1	28.1	0	0.0229	0|0	S8AZV6/S8AYU4		5.72	0		0	2	MASCOT		T
	R16065_9_7484_1,2720	R.VDQENVK.A	831.421	0.00016	2	1	30.28	0	0.00736	0|0	S8AYU4		4.37	0		0	2	MASCOT		T
$38-1	tr|S8BDV0|S8BDV0_PENO1 Uncharacterized protein OS=Penicillium oxalicum (strain 114-2 / CGMCC 5302) GN=PDE_08174 PE=4 SV=1	4	4	0.1445	29423.2	10.21
	R16065_9_7484_1,9412	K.TSAVLALTEVR.A	1159.67	-0.00462	2	1	30.03	0	0.00814	0|0	S8BDV0		5.66	0		0	2	MASCOT		T
	R16065_9_7484_1,3295	R.LGTVVHK.K	753.462	0.00023	2	1	23.44	0	0.00974	0|0	S8BDV0		8.76	0		0	2	MASCOT		T
	R16065_9_7484_1,4996	R.LVQEATAVSEGK.K	1231.65	0.00068	2	1	88.3	0	1.51e-08	0|0	S8BDV0		4.53	0		0	2	MASCOT		T
	R16065_9_7484_1,3952	R.NTAAQTFK.L	880.452	-0.00046	2	1	35.76	0	0.00188	0|0	S8BDV0		8.75	0		0	2	MASCOT		T
$39-1	tr|S7ZJ13|S7ZJ13_PENO1 Peptide hydrolase OS=Penicillium oxalicum (strain 114-2 / CGMCC 5302) GN=PDE_05587 PE=3 SV=1	4	3	0.0623	44965.7	5.56
	R16065_9_7484_1,2217	K.TPISHGK.E	739.41	0.00013	2	1	20.69	0	0.0401	0|0	S7ZJ13		8.44	0		0	2	MASCOT		T
	R16065_9_7484_1,6363	R.LTLVAHYDSK.V	1146.62	0.00199	2	1	46.22	0	0.000217	0|0	S7ZJ13		6.74	0		0	2	MASCOT		T
	R16065_9_7484_1,6381	R.LTLVAHYDSK.V	1146.62	-0.00039	3	1	25.27	0	0.0308	0|0	S7ZJ13		6.74	0		0	2	MASCOT		T
	R16065_9_7484_1,5639	R.SIDSALEK.K	862.452	0.00231	2	1	28.29	0	0.0148	0|0	S7ZJ13		4.37	0		0	2	MASCOT		T
$40-1	tr|S7Z4X7|S7Z4X7_PENO1 Uncharacterized protein OS=Penicillium oxalicum (strain 114-2 / CGMCC 5302) GN=PDE_00509 PE=4 SV=1	3	3	0.0637	44124.3	4.42
	R16065_9_7484_1,2948	K.ELNSEAGTK.D	948.463	-5e-05	2	1	51.55	0	5.77e-05	0|0	S7Z4X7		4.53	0		0	2	MASCOT		T
	R16065_9_7484_1,5626	K.QLSEFASK.N	909.468	-0.00028	2	1	52.73	0	3.63e-05	0|0	S7Z4X7		6	0		0	2	MASCOT		T
	R16065_9_7484_1,2507	R.VGNDESAAR.S	918.428	0.00017	2	1	71.47	0	2.96e-07	0|0	S7Z4X7		4.37	0		0	2	MASCOT		T
$41-1	tr|S7Z6E6|S7Z6E6_PENO1 Uncharacterized protein OS=Penicillium oxalicum (strain 114-2 / CGMCC 5302) GN=PDE_00638 PE=3 SV=1	3	3	0.0356	91817.4	6.29
	R16065_9_7484_1,6753	K.INNPTILAR.I	1011.59	0.0018	2	1	50.3	0	7.37e-05	0|0	S7Z6E6		9.75	0		0	2	MASCOT		T
	R16065_9_7484_1,3914	K.SEDVEGMQK.F	1022.45	-0.00683	2	1	29.16	0	0.00497	0|0	S7Z6E6		4.14	0		0	2	MASCOT		T
	R16065_9_7484_1,6167	R.LFGPDETESNK.L	1236.57	0.00154	2	1	46.89	0	0.00017	0|0	S7Z6E6		4.14	0		0	2	MASCOT		T
$42-1	tr|S7ZGT7|S7ZGT7_PENO1 Uncharacterized protein OS=Penicillium oxalicum (strain 114-2 / CGMCC 5302) GN=PDE_04825 PE=4 SV=1	3	3	0.2581	14077.9	9.4
	R16065_9_7484_1,6104	K.GVYELR.F	736.399	0.00608	2	1	22.89	0	0.0676	0|0	S7ZGT7		6	0		0	2	MASCOT		T
	R16065_9_7484_1,9880	K.IFDVSAFEK.F	1055.54	-0.00218	2	1	22.93	0	0.0285	0|0	S7ZGT7		4.37	0		0	2	MASCOT		T
	R16065_9_7484_1,7461	R.VGNLGDSVVISQAGEGK.I	1629.84	-0.00847	2	1	54.04	0	7.4e-05	0|0	S7ZGT7		4.37	0		0	2	MASCOT		T
$43-1	tr|S7ZIC3|S7ZIC3_PENO1 Uncharacterized protein OS=Penicillium oxalicum (strain 114-2 / CGMCC 5302) GN=PDE_03382 PE=4 SV=1	3	3	0.1916	18279.5	5.33
	R16065_9_7484_1,7035	K.NVLEVTSADHVYK.Q	1474.75	0.00091	2	1	53.64	0	6.51e-05	0|0	S7ZIC3		5.32	0		0	2	MASCOT		T
	R16065_9_7484_1,7272	K.SIGWADAEGR.T	1061.5	0.00831	2	1	35.62	0	0.00321	0|0	S7ZIC3		4.37	0		0	2	MASCOT		T
	R16065_9_7484_1,5967	R.YAIVIDHGK.V ! R.YAIVIDHGK.I	1015.56	0.00437	2	1	22.68	0	0.124	0|0	S7ZIC3 ! S7ZCM4		6.74	0		0	2	MASCOT		T
$44-1	tr|S7ZID6|S7ZID6_PENO1 Uncharacterized protein OS=Penicillium oxalicum (strain 114-2 / CGMCC 5302) GN=PDE_03397 PE=4 SV=1	3	3	0.1772	17624.2	11.41
	R16065_9_7484_1,8100	R.AIVGASLEQIK.E	1128.66	0.00021	2	1	54.57	0	2.37e-05	0|0	S7ZID6		6.05	0		0	2	MASCOT		T
	R16065_9_7484_1,2126	R.AQRPEAR.E	827.448	0.00077	2	1	20.1	0	0.0352	0|0	S7ZID6		9.64	0		0	2	MASCOT		T
	R16065_9_7484_1,5052	R.TYDDSFSGQK.I	1147.49	0.00059	2	1	37.8	0	0.000133	0|0	S7ZID6		4.21	0		0	2	MASCOT		T
$45-1	tr|S7ZNL9|S7ZNL9_PENO1 S-adenosylmethionine synthase OS=Penicillium oxalicum (strain 114-2 / CGMCC 5302) GN=PDE_07230 PE=3 SV=1	3	3	0.0872	42392.6	5.66
	R16065_9_7484_1,4797	K.DIGYDASEK.G	997.447	0.0003	2	1	32.43	0	0.0016	0|0	S7ZNL9		4.03	0		0	2	MASCOT		T
	R16065_9_7484_1,9665	K.SSDELVEIIR.N	1160.62	0.0006	2	1	41	0	0.000786	0|0	S7ZNL9		4.14	0		0	2	MASCOT		T
	R16065_9_7484_1,8380	R.FVIGGPQGDAGLTGR.K	1444.75	0.00161	2	1	68.98	0	1.95e-06	0|0	S7ZNL9		5.84	0		0	2	MASCOT		T
$46-1	tr|S7ZPB5|S7ZPB5_PENO1 Uncharacterized protein OS=Penicillium oxalicum (strain 114-2 / CGMCC 5302) GN=PDE_07189 PE=3 SV=1	3	3	0.1369	19504.4	11.51
	R16065_9_7484_1,2462	K.NKEELAK.Q	831.457	0.00037	2	1	26.56	0	0.0299	0|0	S7ZPB5		6.14	1		0	2	MASCOT		T
	R16065_9_7484_1,5585	K.TELNQLR.V	873.479	0.00047	2	1	36.41	0	0.00295	0|0	S7ZPB5		5.66	0		0	2	MASCOT		T
	R16065_9_7484_1,7949	K.YIPLDLRPK.L	1114.66	-0.01085	2	1	23.65	0	0.0209	0|0	S7ZPB5		8.59	0		0	2	MASCOT		T
$47-1	tr|S7ZPH4|S7ZPH4_PENO1 Catalase-peroxidase OS=Penicillium oxalicum (strain 114-2 / CGMCC 5302) GN=KATG PE=3 SV=1	3	3	0.0444	82773.7	5.93
	R16065_9_7484_1,4767	R.ALSEVYGSHDGQSK.F	1477.69	-0.00097	2	1	38.34	0	0.00203	0|0	S7ZPH4		5.32	0		0	2	MASCOT		T
	R16065_9_7484_1,5752	R.SEQMLVDR.A	977.472	-0.00068	2	1	22.67	0	0.113	0|0	S7ZPH4		4.37	0		0	2	MASCOT		T
	R16065_9_7484_1,5690	R.YDVVYSGNQGR.A	1257.59	-0.00688	2	1	45.39	0	0.000425	0|0	S7ZPH4		5.84	0		0	2	MASCOT		T
$48-1	tr|S7ZTZ7|S7ZTZ7_PENO1 Uncharacterized protein OS=Penicillium oxalicum (strain 114-2 / CGMCC 5302) GN=PDE_09149 PE=3 SV=1	3	3	0.0243	80071.4	4.92
	R16065_9_7484_1,3837	K.VEEVDEEEEK.K	1234.53	-0.00062	2	1	23.01	0	0.0113	0|0	S7ZTZ7		3.77	0		0	2	MASCOT		T
	R16065_9_7484_1,3396	K.VEEVDEEEEKK.E	1362.63	-0.00567	2	1	34.91	0	0.0026	0|0	S7ZTZ7		4.06	1		0	2	MASCOT		T
	R16065_9_7484_1,2167	K.VVVSHK.L	668.409	-0.00373	2	1	23.83	0	0.00766	0|0	S7ZTZ7		8.73	0		0	2	MASCOT		T
$49-1	tr|S7ZUW9|S7ZUW9_PENO1 Nucleoside diphosphate kinase OS=Penicillium oxalicum (strain 114-2 / CGMCC 5302) GN=PDE_09504 PE=3 SV=1	3	3	0.2185	16487.7	7.77
	R16065_9_7484_1,4297	K.LTSPSQEHLEK.H	1268.65	-0.00464	2	1	32.52	0	0.00854	0|0	S7ZUW9		5.4	0		0	2	MASCOT		T
	R16065_9_7484_1,6555	R.GDYAIDVGR.N	965.469	-0.00404	2	1	32.98	0	0.00964	0|0	S7ZUW9		4.21	0		0	2	MASCOT		T
	R16065_9_7484_1,3010	R.NVCHGSDSVENAK.K	1416.62	0.00449	2	1	63.35	0	9.48e-07	0|0	S7ZUW9		5.32	0		0	2	MASCOT		T
$50-1	tr|S8AUT6|S8AUT6_PENO1 Uncharacterized protein OS=Penicillium oxalicum (strain 114-2 / CGMCC 5302) GN=PDE_04873 PE=3 SV=1	3	3	0.0598	62760.5	6
	R16065_9_7484_1,5620	K.LNVTSSPTINNK.V	1287.69	-0.00243	2	1	67.67	0	3.77e-06	0|0	S8AUT6		8.75	0		0	2	MASCOT		T
	R16065_9_7484_1,8210	K.SDFNTAGFTYR.I	1278.57	0.00222	2	1	60.78	0	4.51e-06	0|0	S8AUT6		5.55	0		0	2	MASCOT		T
	R16065_9_7484_1,5925	K.VFGAGDGYQTR.R	1170.55	-0.00101	2	1	60.17	0	4.62e-06	0|0	S8AUT6		5.81	0		0	2	MASCOT		T
$51-1	tr|S8B0V7|S8B0V7_PENO1 Ribosomal protein L15 OS=Penicillium oxalicum (strain 114-2 / CGMCC 5302) GN=PDE_02907 PE=3 SV=1	3	3	0.1281	24096.5	11.24
	R16065_9_7484_1,5903	K.QGYVVYR.I	884.462	0.00035	2	1	37.61	0	0.00078	0|0	S8B0V7		8.59	0		0	2	MASCOT		T
	R16065_9_7484_1,8913	K.YFEVICVDPQHK.A	1534.74	0.00316	2	1	20.36	0	0.11	0|0	S8B0V7		5.32	0		0	2	MASCOT		T
	R16065_9_7484_1,4557	K.YVEEIQK.K	908.472	-0.00038	2	1	25.14	0	0.0465	0|0	S8B0V7		4.53	0		0	2	MASCOT		T
$52-1	tr|S8B8S8|S8B8S8_PENO1 Glutamate dehydrogenase OS=Penicillium oxalicum (strain 114-2 / CGMCC 5302) GN=PDE_06117 PE=3 SV=1	3	3	0.0649	49822.7	5.68
	R16065_9_7484_1,2067	K.KPEYR.K	692.373	-9e-05	2	1	23.62	0	0.0391	0|0	S8B8S8		8.59	0		0	2	MASCOT		T
	R16065_9_7484_1,7503	K.NALTGLNMGGGK.G	1132.58	0.00183	2	1	49.06	0	0.000116	0|0	S8B8S8		8.75	0		0	2	MASCOT		T
	R16065_9_7484_1,7167	K.NGLSTAQEYVTPK.D	1407.71	-0.0013	2	1	21.93	0	0.152	0|0	S8B8S8		6	0		0	2	MASCOT		T
$53-1	tr|S8BFM7|S8BFM7_PENO1 6-phosphogluconate dehydrogenase, decarboxylating OS=Penicillium oxalicum (strain 114-2 / CGMCC 5302) GN=PDE_08859 PE=3 SV=1	3	3	0.0689	55461.5	5.93
	R16065_9_7484_1,8883	K.DLPANLLQAQR.D	1238.69	0.00041	2	1	23.53	0	0.0268	0|0	S8BFM7		5.84	0		0	2	MASCOT		T
	R16065_9_7484_1,7938	K.EIGDVFAK.W	878.462	0.00908	2	1	24.89	0	0.0545	0|0	S8BFM7		4.37	0		0	2	MASCOT		T
	R16065_9_7484_1,8706	R.AATILSGPTPEFTGDK.A	1604.82	0.00095	2	1	42.33	0	0.000485	0|0	S8BFM7		4.37	0		0	2	MASCOT		T
$54-1	tr|S7Z9U1|S7Z9U1_PENO1 Uncharacterized protein OS=Penicillium oxalicum (strain 114-2 / CGMCC 5302) GN=PDE_00374 PE=3 SV=1	3	2	0.0667	34605.5	8.63
	R16065_9_7484_1,7251	K.GASDGGIFIPHSER.R	1442.7	0.00682	3	1	20.48	0	0.0497	0|0	S7Z9U1		5.32	0		0	2	MASCOT		T
	R16065_9_7484_1,7261	K.GASDGGIFIPHSER.R	1442.7	0.00078	2	1	49.57	0	6.79e-05	0|0	S7Z9U1		5.32	0		0	2	MASCOT		T
	R16065_9_7484_1,2070	K.LTHAER.K	726.389	-0.00343	2	1	31.94	0	0.0064	0|0	S7Z9U1		6.75	0		0	2	MASCOT		T
$55-1	tr|S7Z3S5|S7Z3S5_PENO1 Uncharacterized protein OS=Penicillium oxalicum (strain 114-2 / CGMCC 5302) GN=PDE_00106 PE=4 SV=1	2	2	0.2188	10662.3	10.13
	R16065_9_7484_1,7218	K.ALADLEEQGQIK.K	1314.69	-0.00278	2	1	40.69	0	0.00125	0|0	S7Z3S5		4.14	0		0	2	MASCOT		T
	R16065_9_7484_1,4971	K.AQHAVVFEK.S	1028.55	-0.00029	2	1	32.09	0	0.00306	0|0	S7Z3S5		6.79	0		0	2	MASCOT		T
$56-1	tr|S7Z620|S7Z620_PENO1 Uncharacterized protein OS=Penicillium oxalicum (strain 114-2 / CGMCC 5302) GN=PDE_00508 PE=4 SV=1	2	2	0.0275	54682.5	6.51
	R16065_9_7484_1,5421	K.HSLADCIK.M	943.467	-0.00616	2	1	22.57	0	0.102	0|0	S7Z620		6.73	0		0	2	MASCOT		T
	R16065_9_7484_1,2182	K.IHCDTR.L	801.367	-0.00552	2	1	24.19	0	0.0314	0|0	S7Z620		6.74	0		0	2	MASCOT		T
$57-1	tr|S7Z822|S7Z822_PENO1 Plasma membrane ATPase OS=Penicillium oxalicum (strain 114-2 / CGMCC 5302) GN=PDE_01674 PE=3 SV=1	2	2	0.0202	109298	5.21
	R16065_9_7484_1,2290	K.AEDDDEDSR.E	1051.38	-0.0004	2	1	33.87	0	4.1e-05	0|0	S7Z822		3.66	0		0	2	MASCOT		T
	R16065_9_7484_1,5926	R.SGLSSSDIEPR.R	1147.56	0.00162	2	1	49.45	0	7.15e-05	0|0	S7Z822		4.37	0		0	2	MASCOT		T
$58-1	tr|S7ZBI6|S7ZBI6_PENO1 Uncharacterized protein OS=Penicillium oxalicum (strain 114-2 / CGMCC 5302) GN=PDE_00987 PE=3 SV=1	2	2	0.0309	66875.1	5.23
	R16065_9_7484_1,9284	K.NTIFDIK.R	850.467	-0.00584	2	1	21.73	0	0.0836	0|0	S7ZBI6		5.84	0		0	2	MASCOT		T
	R16065_9_7484_1,8204	K.VDEIVLVGGSTR.I	1244.68	-0.00822	2	1	34.41	0	0.00409	0|0	S7ZBI6		4.37	0		0	2	MASCOT		T
$59-1	tr|S7ZBY0|S7ZBY0_PENO1 Uncharacterized protein OS=Penicillium oxalicum (strain 114-2 / CGMCC 5302) GN=PDE_02693 PE=4 SV=1	2	2	0.1345	13525.8	10.88
	R16065_9_7484_1,2027	R.GHVKPVR.C	792.484	-0.00884	2	1	23.03	0	0.00995	0|0	S7ZBY0		11	0		0	2	MASCOT		T
	R16065_9_7484_1,6010	R.NMVESAAIR.D	990.504	-0.00012	2	1	39.06	0	0.00127	0|0	S7ZBY0		6	0		0	2	MASCOT		T
$60-1	tr|S7ZCC4|S7ZCC4_PENO1 Uncharacterized protein OS=Penicillium oxalicum (strain 114-2 / CGMCC 5302) GN=PDE_02848 PE=4 SV=1	2	2	0.0225	75547.1	5.64
$60-2	tr|S7ZEC9|S7ZEC9_PENO1 Uncharacterized protein OS=Penicillium oxalicum (strain 114-2 / CGMCC 5302) GN=PDE_03961 PE=4 SV=1	2	2	0.0508	33080.4	6.94
$60-3	tr|S8B5S6|S8B5S6_PENO1 Uncharacterized protein OS=Penicillium oxalicum (strain 114-2 / CGMCC 5302) GN=PDE_04897 PE=4 SV=1	2	2	0.0974	17623.4	9.74
	R16065_9_7484_1,6920	R.LIFAGK.Q	648.408	-0.00101	2	1	21.17	0	0.0149	0|0	S8B5S6/S7ZEC9/S7ZCC4		8.75	0		0	2	MASCOT		T
	R16065_9_7484_1,5895	R.TLSDYNIQK.E ! R.TLSDYNIQK.V	1081.55	-0.00033	2	1	32.25	0	0.0145	0|0	S8B5S6/S7ZEC9 ! S7ZCC4		5.5	0		0	2	MASCOT		T
$61-1	tr|S7ZE16|S7ZE16_PENO1 Uncharacterized protein OS=Penicillium oxalicum (strain 114-2 / CGMCC 5302) GN=PDE_03821 PE=3 SV=1	2	2	0.0506	43577.8	5.58
	R16065_9_7484_1,6298	K.ETASLIVDK.H	975.536	0.00238	2	1	37.62	0	0.00182	0|0	S7ZE16		4.37	0		0	2	MASCOT		T
	R16065_9_7484_1,2289	R.GHIESHTDSER.L	1267.57	-0.00022	2	1	27.96	0	0.00384	0|0	S7ZE16		5.27	0		0	2	MASCOT		T
$62-1	tr|S7ZEK7|S7ZEK7_PENO1 Uncharacterized protein OS=Penicillium oxalicum (strain 114-2 / CGMCC 5302) GN=PDE_03660 PE=3 SV=1	2	2	0.026	85861.3	6.27
	R16065_9_7484_1,5145	K.GEITAQEYEK.F	1167.55	-0.00209	2	1	31.85	0	0.00392	0|0	S7ZEK7		4.25	0		0	2	MASCOT		T
	R16065_9_7484_1,5037	R.KEEECIGQLK.S	1233.61	0.00045	2	1	21.59	0	0.0569	0|0	S7ZEK7		4.79	1		0	2	MASCOT		T
$63-1	tr|S7ZEW8|S7ZEW8_PENO1 Uncharacterized protein OS=Penicillium oxalicum (strain 114-2 / CGMCC 5302) GN=PDE_03760 PE=3 SV=1	2	2	0.0273	71742.3	5.81
	R16065_9_7484_1,4720	K.ESGVDLSNDR.M	1091.5	0.00021	2	1	25.22	0	0.0108	0|0	S7ZEW8		4.03	0		0	2	MASCOT		T
	R16065_9_7484_1,2599	K.YGEADKER.K	967.448	-0.00481	2	1	44.25	0	0.00053	0|0	S7ZEW8		4.68	1		0	2	MASCOT		T
$64-1	tr|S7ZFG9|S7ZFG9_PENO1 Uncharacterized protein OS=Penicillium oxalicum (strain 114-2 / CGMCC 5302) GN=PDE_02324 PE=3 SV=1	2	2	0.0495	51085.7	6.03
	R16065_9_7484_1,8838	K.VLLLENVNQAGR.D	1325.75	0.00083	2	1	34.98	0	0.00288	0|0	S7ZFG9		5.97	0		0	2	MASCOT		T
	R16065_9_7484_1,5231	R.SLTIDEPNHAR.V	1252.63	-0.00471	2	1	30.54	0	0.0126	0|0	S7ZFG9		5.3	0		0	2	MASCOT		T
$65-1	tr|S7ZFW5|S7ZFW5_PENO1 Isocitrate dehydrogenase [NAD] subunit, mitochondrial OS=Penicillium oxalicum (strain 114-2 / CGMCC 5302) GN=PDE_02494 PE=3 SV=1	2	2	0.0599	41932.6	8.88
	R16065_9_7484_1,7287	K.AVYDVIGEGK.T	1050.55	-0.00613	2	1	32.03	0	0.00987	0|0	S7ZFW5		4.37	0		0	2	MASCOT		T
	R16065_9_7484_1,5307	R.DMGGQATTHEFTR.A	1450.64	0.00524	2	1	59.62	0	3.49e-06	0|0	S7ZFW5		5.32	0		0	2	MASCOT		T
$66-1	tr|S7ZG21|S7ZG21_PENO1 Uncharacterized protein OS=Penicillium oxalicum (strain 114-2 / CGMCC 5302) GN=PDE_02544 PE=3 SV=1	2	2	0.0745	31341.5	4.73
	R16065_9_7484_1,5514	K.GSEEHVSIIR.D	1126.59	-0.00129	2	1	23.24	0	0.0277	0|0	S7ZG21		5.4	0		0	2	MASCOT		T
	R16065_9_7484_1,3326	K.VAATAAHEAYK.N	1131.58	0.00654	2	1	50.92	0	0.000191	0|0	S7ZG21		6.72	0		0	2	MASCOT		T
$67-1	tr|S7ZHW0|S7ZHW0_PENO1 Uncharacterized protein OS=Penicillium oxalicum (strain 114-2 / CGMCC 5302) GN=PDE_04779 PE=4 SV=1	2	2	0.0587	40018.9	6.4
	R16065_9_7484_1,5277	R.EAPSVIADR.W	957.5	-0.00074	2	1	40.25	0	0.000496	0|0	S7ZHW0		4.37	0		0	2	MASCOT		T
	R16065_9_7484_1,5337	R.EIYDGTDDPTDR.G	1396.59	0.00132	2	1	47.19	0	1.91e-05	0|0	S7ZHW0		3.71	0		0	2	MASCOT		T
$68-1	tr|S7ZJN5|S7ZJN5_PENO1 Uncharacterized protein OS=Penicillium oxalicum (strain 114-2 / CGMCC 5302) GN=PDE_03807 PE=3 SV=1	2	2	0.1733	15780	10.91
	R16065_9_7484_1,7778	K.ENVSLGPLAGDGK.L	1256.65	-0.00463	2	1	32.22	0	0.00774	0|0	S7ZJN5		4.37	0		0	2	MASCOT		T
	R16065_9_7484_1,4832	R.IEDVTPTPSDSTR.R	1417.68	0.00782	2	1	39.59	0	0.0017	0|0	S7ZJN5		4.03	0		0	2	MASCOT		T
$69-1	tr|S7ZK97|S7ZK97_PENO1 Uncharacterized protein OS=Penicillium oxalicum (strain 114-2 / CGMCC 5302) GN=PDE_04060 PE=4 SV=1	2	2	0.0978	20702.9	11.73
	R16065_9_7484_1,8190	R.APTGANTLLLR.G	1126.66	-0.00026	2	1	45.75	0	0.000109	0|0	S7ZK97		9.8	0		0	2	MASCOT		T
	R16065_9_7484_1,3041	R.TESNFNK.A	839.389	-0.00337	2	1	20.38	0	0.12	0|0	S7ZK97		5.66	0		0	2	MASCOT		T
$70-1	tr|S7ZKV4|S7ZKV4_PENO1 Protein disulfide-isomerase OS=Penicillium oxalicum (strain 114-2 / CGMCC 5302) GN=PDE_06215 PE=3 SV=1	2	2	0.0421	56992.5	4.71
	R16065_9_7484_1,6309	K.IDCTAEEELCR.T	1395.59	-0.00485	2	1	52.67	0	1.89e-05	0|0	S7ZKV4		4	0		0	2	MASCOT		T
	R16065_9_7484_1,8901	R.GEINIVTLDAK.A	1172.65	-0.00061	2	1	28.56	0	0.018	0|0	S7ZKV4		4.37	0		0	2	MASCOT		T
$71-1	tr|S7ZL29|S7ZL29_PENO1 Uncharacterized protein OS=Penicillium oxalicum (strain 114-2 / CGMCC 5302) GN=PDE_05983 PE=3 SV=1	2	2	0.0541	28214.4	10.54
	R16065_9_7484_1,7787	K.LAVLPVR.R	767.514	7e-05	2	1	23.39	0	0.00137	0|0	S7ZL29		9.75	0		0	2	MASCOT		T
	R16065_9_7484_1,5239	K.TLENTLK.A	818.462	-0.01093	2	1	26.68	0	0.0232	0|0	S7ZL29		5.66	0		0	2	MASCOT		T
$72-1	tr|S7ZNE5|S7ZNE5_PENO1 Uncharacterized protein OS=Penicillium oxalicum (strain 114-2 / CGMCC 5302) GN=PDE_06792 PE=4 SV=1	2	2	0.099	21766.8	9.67
	R16065_9_7484_1,6199	K.NAETGGTDIEIR.N	1275.62	0.0048	2	1	57.15	0	2.98e-05	0|0	S7ZNE5		4.14	0		0	2	MASCOT		T
	R16065_9_7484_1,2814	R.YIHSEER.L	933.442	0	2	1	36.02	0	0.0016	0|0	S7ZNE5		5.4	0		0	2	MASCOT		T
$73-1	tr|S7ZNF1|S7ZNF1_PENO1 Uncharacterized protein OS=Penicillium oxalicum (strain 114-2 / CGMCC 5302) GN=PDE_05166 PE=4 SV=1	2	2	0.0146	114067	5.75
	R16065_9_7484_1,5577	K.AEALLR.T	672.404	0.00038	2	1	20.9	0	0.101	0|0	S7ZNF1		6.05	0		0	2	MASCOT		T
	R16065_9_7484_1,4327	R.QLLDITDCR.D	1133.56	0.00039	2	1	23.13	0	0.0362	0|0	S7ZNF1		4.21	0		0	2	MASCOT		T
$74-1	tr|S7ZPL8|S7ZPL8_PENO1 Uncharacterized protein OS=Penicillium oxalicum (strain 114-2 / CGMCC 5302) GN=PDE_05548 PE=3 SV=1	2	2	0.0558	54499.1	5.88
	R16065_9_7484_1,5645	K.SEGATLAAGGEAYK.N	1324.64	0.00518	2	1	36.4	0	0.00275	0|0	S7ZPL8		4.53	0		0	2	MASCOT		T
	R16065_9_7484_1,5633	R.VAGAALVQHPDVDK.V	1419.76	0.00634	2	1	27.56	0	0.0381	0|0	S7ZPL8		5.21	0		0	2	MASCOT		T
$75-1	tr|S7ZUP5|S7ZUP5_PENO1 Superoxide dismutase [Cu-Zn] OS=Penicillium oxalicum (strain 114-2 / CGMCC 5302) GN=PDE_09399 PE=3 SV=1	2	2	0.1494	15836.2	5.82
	R16065_9_7484_1,2455	K.THGAPEDSER.H	1098.48	1e-05	2	1	22.03	0	0.0119	0|0	S7ZUP5		4.65	0		0	2	MASCOT		T
	R16065_9_7484_1,6024	R.TLVVHAGTDDLGK.G	1325.71	-0.00675	2	1	33.38	0	0.00879	0|0	S7ZUP5		5.18	0		0	2	MASCOT		T
$76-1	tr|S8A104|S8A104_PENO1 Uncharacterized protein OS=Penicillium oxalicum (strain 114-2 / CGMCC 5302) GN=PDE_09775 PE=4 SV=1	2	2	0.0423	56901.4	6.69
	R16065_9_7484_1,5760	R.ALVINDGGR.E	914.505	-0.00733	2	1	41.63	0	0.000862	0|0	S8A104		5.88	0		0	2	MASCOT		T
	R16065_9_7484_1,4476	R.EEVVATEGGPAR.F	1214.6	-0.00278	2	1	29.62	0	0.00606	0|0	S8A104		4.25	0		0	2	MASCOT		T
$77-1	tr|S8AKN3|S8AKN3_PENO1 Uncharacterized protein OS=Penicillium oxalicum (strain 114-2 / CGMCC 5302) GN=PDE_01299 PE=4 SV=1	2	2	0.0977	19481.1	4.98
	R16065_9_7484_1,7051	K.MMVDGPALEK.L	1090.53	-0.00021	2	1	46.43	0	0.000169	0|0	S8AKN3		4.37	0		0	2	MASCOT		T
	R16065_9_7484_1,4742	R.ELADYEK.A	867.409	-0.00332	2	1	27.39	0	0.0259	0|0	S8AKN3		4.14	0		0	2	MASCOT		T
$78-1	tr|S8ATF7|S8ATF7_PENO1 Uncharacterized protein OS=Penicillium oxalicum (strain 114-2 / CGMCC 5302) GN=PDE_04327 PE=4 SV=1	2	2	0.0717	25697.5	10.37
	R16065_9_7484_1,4155	K.MLSCAGADR.L	980.429	-0.00392	2	1	27.51	0	0.00887	0|0	S8ATF7		5.59	0		0	2	MASCOT		T
	R16065_9_7484_1,6419	R.EEYVQLR.Q	936.479	0.00029	2	1	23.91	0	0.0289	0|0	S8ATF7		4.53	0		0	2	MASCOT		T
$79-1	tr|S8AWE1|S8AWE1_PENO1 Uncharacterized protein OS=Penicillium oxalicum (strain 114-2 / CGMCC 5302) GN=PDE_05550 PE=4 SV=1	2	2	0.0946	24745.8	5.79
	R16065_9_7484_1,6523	K.DIDEVTGSQLK.F	1204.61	-0.00715	2	1	21.59	0	0.125	0|0	S8AWE1		4.03	0		0	2	MASCOT		T
	R16065_9_7484_1,6192	R.VIDALQTTEK.H	1117.61	-0.0028	2	1	29.49	0	0.0245	0|0	S8AWE1		4.37	0		0	2	MASCOT		T
$80-1	tr|S8AXG6|S8AXG6_PENO1 Uncharacterized protein OS=Penicillium oxalicum (strain 114-2 / CGMCC 5302) GN=PDE_05997 PE=3 SV=1	2	2	0.0716	37318.6	6.86
	R16065_9_7484_1,8546	K.EALQMAPSLVR.N	1214.66	0.00342	2	1	38.13	0	0.00222	0|0	S8AXG6		6.1	0		0	2	MASCOT		T
	R16065_9_7484_1,7346	K.VPIPSPGPHEVLVK.L	1468.85	-0.00322	3	1	22.69	0	0.0447	0|0	S8AXG6		6.72	0		0	2	MASCOT		T
$81-1	tr|S8AXU7|S8AXU7_PENO1 Uncharacterized protein OS=Penicillium oxalicum (strain 114-2 / CGMCC 5302) GN=PDE_01701 PE=4 SV=1	2	2	0.0927	23217.4	5.76
	R16065_9_7484_1,6566	K.AFEPLDK.R	819.425	-0.0007	2	1	29.3	0	0.0109	0|0	S8AXU7		4.37	0		0	2	MASCOT		T
	R16065_9_7484_1,8376	K.IAPSIIEGMQNR.R	1328.7	0.00634	2	1	37.13	0	0.003	0|0	S8AXU7		6	0		0	2	MASCOT		T
$82-1	tr|S8B1K5|S8B1K5_PENO1 Uncharacterized protein OS=Penicillium oxalicum (strain 114-2 / CGMCC 5302) GN=PDE_03178 PE=3 SV=1	2	2	0.048	46842.6	10.17
	R16065_9_7484_1,2644	K.QHAESSGASVTR.E	1229.59	0.01145	3	1	32.85	0	0.00192	0|0	S8B1K5		6.75	0		0	2	MASCOT		T
	R16065_9_7484_1,3910	R.VLAHTQIR.K	937.558	-0.00116	2	1	34.6	0	0.00116	0|0	S8B1K5		9.73	0		0	2	MASCOT		T
$83-1	tr|S8B2Q4|S8B2Q4_PENO1 60S ribosomal protein L36 OS=Penicillium oxalicum (strain 114-2 / CGMCC 5302) GN=PDE_03668 PE=3 SV=1	2	2	0.1238	11991.8	11.69
	R16065_9_7484_1,2637	R.KVEDMQK.V	877.445	-0.00012	2	1	32.62	0	0.00465	0|0	S8B2Q4		6.07	1		0	2	MASCOT		T
	R16065_9_7484_1,5357	R.LGTFTR.G	694.388	0.00085	2	1	32.47	0	0.00351	0|0	S8B2Q4		9.75	0		0	2	MASCOT		T
$84-1	tr|S8B364|S8B364_PENO1 Uncharacterized protein OS=Penicillium oxalicum (strain 114-2 / CGMCC 5302) GN=PDE_03843 PE=3 SV=1	2	2	0.1049	15860.2	10.19
	R16065_9_7484_1,2338	K.YVDEHSK.N	877.405	-0.00771	2	1	24.31	0	0.0484	0|0	S8B364		5.32	0		0	2	MASCOT		T
	R16065_9_7484_1,6084	R.TLLVADNR.R	901.51	-0.00258	2	1	39.33	0	0.00243	0|0	S8B364		5.5	0		0	2	MASCOT		T
$85-1	tr|S8B6H1|S8B6H1_PENO1 Uncharacterized protein OS=Penicillium oxalicum (strain 114-2 / CGMCC 5302) GN=PDE_05203 PE=3 SV=1	2	2	0.1063	18581.4	10.72
	R16065_9_7484_1,7645	K.EVGLGFR.T	777.425	-0.00736	2	1	22.15	0	0.105	0|0	S8B6H1		6.1	0		0	2	MASCOT		T
	R16065_9_7484_1,6296	K.TAIEGTYIDK.K	1110.57	-0.00223	2	1	49.41	0	7.33e-05	0|0	S8B6H1		4.37	0		0	2	MASCOT		T
$86-1	tr|S8B7J5|S8B7J5_PENO1 Uncharacterized protein OS=Penicillium oxalicum (strain 114-2 / CGMCC 5302) GN=PDE_05649 PE=3 SV=1	2	2	0.0795	20166	10.07
	R16065_9_7484_1,2840	K.IHQTETMK.W	987.493	0.00082	2	1	22.06	0	0.0289	0|0	S8B7J5		6.75	0		0	2	MASCOT		T
	R16065_9_7484_1,7104	R.FDGIIR.-	720.404	-0.00883	2	1	30.25	0	0.0105	0|0	S8B7J5		5.84	0		0	2	MASCOT		T
$87-1	tr|S8BDX8|S8BDX8_PENO1 Uncharacterized protein OS=Penicillium oxalicum (strain 114-2 / CGMCC 5302) GN=PDE_08209 PE=4 SV=1	2	2	0.0776	26929.1	5.68
	R16065_9_7484_1,2802	K.HQGTPAGEVK.N	1023.52	-0.0069	2	1	20.82	0	0.0526	0|0	S8BDX8		6.75	0		0	2	MASCOT		T
	R16065_9_7484_1,3102	R.HESEETLAK.T	1043.5	-0.00099	2	1	26.67	0	0.00926	0|0	S8BDX8		4.75	0		0	2	MASCOT		T
$88-1	tr|S8BH06|S8BH06_PENO1 Uncharacterized protein OS=Penicillium oxalicum (strain 114-2 / CGMCC 5302) GN=PDE_09361 PE=4 SV=1	2	2	0.0909	27345.2	10.97
	R16065_9_7484_1,4917	R.TLDYAER.H	867.421	0.00031	2	1	20.96	0	0.0305	0|0	S8BH06		4.37	0		0	2	MASCOT		T
	R16065_9_7484_1,6166	R.TSGNYVTVIGHNEDGK.T	1690.8	0.01039	2	1	53.28	0	4.25e-05	0|0	S8BH06		5.29	0		0	2	MASCOT		T
$89-1	tr|S8BHU6|S8BHU6_PENO1 4-hydroxyphenylpyruvate dioxygenase OS=Penicillium oxalicum (strain 114-2 / CGMCC 5302) GN=PDE_09761 PE=3 SV=1	2	2	0.0574	45014.8	5.05
	R16065_9_7484_1,7926	R.SVVIASPNEVIK.M	1255.73	-0.00711	2	1	34.23	0	0.0031	0|0	S8BHU6		5.72	0		0	2	MASCOT		T
	R16065_9_7484_1,8290	R.TESLLQQQLPK.V	1284.72	0.00305	2	1	32.78	0	0.00522	0|0	S8BHU6		5.66	0		0	2	MASCOT		T
$90-1	tr|S8BIB3|S8BIB3_PENO1 Glyceraldehyde-3-phosphate dehydrogenase OS=Penicillium oxalicum (strain 114-2 / CGMCC 5302) GN=PDE_09952 PE=3 SV=1	2	2	0.0653	36140.5	6.32
	R16065_9_7484_1,2556	K.ASENEMK.G	808.351	-0.00222	2	1	37.79	0	0.000624	0|0	S8BIB3		4.53	0		0	2	MASCOT		T
	R16065_9_7484_1,6232	R.TAAQNIIPSSTGAAK.A	1429.76	-0.00027	2	1	68.16	0	1.35e-06	0|0	S8BIB3		8.41	0		0	2	MASCOT		T
$91-1	tr|S7ZDD6|S7ZDD6_PENO1 Phosphoinositide phospholipase C OS=Penicillium oxalicum (strain 114-2 / CGMCC 5302) GN=PDE_01634 PE=4 SV=1	2	1	0.014	71569.1	5.7
	R16065_9_7484_1,8338	R.VLHGYTLTK.A	1031.59	-0.00938	2	1	21.57	0	0.0474	0|0	S7ZDD6		8.57	0		0	2	MASCOT		T
	R16065_9_7484_1,8491	R.VLHGYTLTK.A	1031.59	-0.00972	2	1	23.5	0	0.0304	0|0	S7ZDD6		8.57	0		0	2	MASCOT		T
$92-1	tr|S7ZGT0|S7ZGT0_PENO1 40S ribosomal protein S12 OS=Penicillium oxalicum (strain 114-2 / CGMCC 5302) GN=PDE_02775 PE=3 SV=1	2	1	0.0671	16266.4	4.83
	R16065_9_7484_1,7389	R.ISLIHDGLAR.G	1094.63	-0.00107	2	1	47.21	0	8.65e-05	0|0	S7ZGT0		6.74	0		0	2	MASCOT		T
	R16065_9_7484_1,7405	R.ISLIHDGLAR.G	1094.63	0.00046	3	1	25.56	0	0.0082	0|0	S7ZGT0		6.74	0		0	2	MASCOT		T
$93-1	tr|S8B300|S8B300_PENO1 Uncharacterized protein OS=Penicillium oxalicum (strain 114-2 / CGMCC 5302) GN=PDE_08175 PE=4 SV=1	2	1	0.0066	97535.9	8.77
	R16065_9_7484_1,4743	R.TIDDLK.N	704.382	5e-05	2	1	28.55	0	0.0182	0|0	S8B300		4.21	0		0	2	MASCOT		T
	R16065_9_7484_1,4947	R.TIDDLK.N	704.382	5e-05	2	1	20.19	0	0.124	0|0	S8B300		4.21	0		0	2	MASCOT		T
$94-1	tr|Q9HF12|Q9HF12_PENOX Vacuolar serine protease OS=Penicillium oxalicum PE=2 SV=1	1	1	0.0258	53290.1	6.02
$94-2	tr|S8BH34|S8BH34_PENO1 Vacuolar serine protease PrtB OS=Penicillium oxalicum (strain 114-2 / CGMCC 5302) GN=PDE_09396 PE=4 SV=1	1	1	0.0258	53290.1	6.02
	R16065_9_7484_1,6460	K.AVTVGASTLADER.A	1289.67	-0.00316	2	1	47.98	0	0.000425	0|0	S8BH34/Q9HF12		4.37	0		0	2	MASCOT		T
$95-1	tr|S7Z4L2|S7Z4L2_PENO1 Uncharacterized protein OS=Penicillium oxalicum (strain 114-2 / CGMCC 5302) GN=PDE_00378 PE=4 SV=1	1	1	0.0042	131412	6.32
	R16065_9_7484_1,3349	R.LNNLR.F	629.373	0.00018	2	1	24.89	0	0.0756	0|0	S7Z4L2		9.75	0		0	2	MASCOT		T
$96-1	tr|S7Z590|S7Z590_PENO1 Uncharacterized protein OS=Penicillium oxalicum (strain 114-2 / CGMCC 5302) GN=PDE_00207 PE=4 SV=1	1	1	0.0081	83961.4	5.47
	R16065_9_7484_1,3953	K.ADADFR.K	694.315	-0.00041	2	1	26.25	0	0.00866	0|0	S7Z590		4.21	0		0	2	MASCOT		T
$97-1	tr|S7Z5S3|S7Z5S3_PENO1 Uncharacterized protein OS=Penicillium oxalicum (strain 114-2 / CGMCC 5302) GN=PDE_00402 PE=4 SV=1	1	1	0.0137	55381.2	6
	R16065_9_7484_1,2901	K.AESLGGR.F	689.358	0.00494	2	1	27.18	0	0.0525	0|0	S7Z5S3		6.05	0		0	2	MASCOT		T
$98-1	tr|S7Z6S2|S7Z6S2_PENO1 Uncharacterized protein OS=Penicillium oxalicum (strain 114-2 / CGMCC 5302) GN=PDE_01191 PE=4 SV=1	1	1	0.0281	27358.6	5.63
	R16065_9_7484_1,5252	R.IGQLVDR.A	800.462	-0.01025	2	1	34.43	0	0.00489	0|0	S7Z6S2		5.84	0		0	2	MASCOT		T
$99-1	tr|S7Z6Z5|S7Z6Z5_PENO1 Uncharacterized protein OS=Penicillium oxalicum (strain 114-2 / CGMCC 5302) GN=PDE_00840 PE=4 SV=1	1	1	0.0209	42736.1	7.13
	R16065_9_7484_1,7103	K.FDYVQPVR.A	1023.53	-0.00691	2	1	30.66	0	0.02	0|0	S7Z6Z5		5.84	0		0	2	MASCOT		T
$100-1	tr|S7Z7J4|S7Z7J4_PENO1 Uncharacterized protein OS=Penicillium oxalicum (strain 114-2 / CGMCC 5302) GN=PDE_01482 PE=3 SV=1	1	1	0.0385	33561.1	6.45
	R16065_9_7484_1,6399	R.DLTDVAYAHESR.T	1376.64	0.00079	2	1	60.24	0	3.83e-06	0|0	S7Z7J4		4.54	0		0	2	MASCOT		T
$101-1	tr|S7Z7M6|S7Z7M6_PENO1 Uncharacterized protein OS=Penicillium oxalicum (strain 114-2 / CGMCC 5302) GN=PDE_01517 PE=3 SV=1	1	1	0.0604	16784.2	10.42
	R16065_9_7484_1,2985	R.GHVSAGYGR.V	903.443	0.00052	2	1	20	0	0.0635	0|0	S7Z7M6		8.75	0		0	2	MASCOT		T
$102-1	tr|S7Z7N5|S7Z7N5_PENO1 Uncharacterized protein OS=Penicillium oxalicum (strain 114-2 / CGMCC 5302) GN=PDE_01527 PE=4 SV=1	1	1	0.0061	166782	5.29
	R16065_9_7484_1,9697	R.LDEKESLLR.N	1102.61	-0.00808	2	1	24.41	0	0.0368	0|0	S7Z7N5		4.68	1		0	2	MASCOT		T
$103-1	tr|S7Z8W0|S7Z8W0_PENO1 Palmitoyltransferase OS=Penicillium oxalicum (strain 114-2 / CGMCC 5302) GN=PDE_01582 PE=3 SV=1	1	1	0.0082	67884.2	9.65
	R16065_9_7484_1,2068	R.LQAHR.G	624.358	-2e-05	2	1	27.5	0	0.00596	0|0	S7Z8W0		9.76	0		0	2	MASCOT		T
$104-1	tr|S7Z934|S7Z934_PENO1 Uncharacterized protein OS=Penicillium oxalicum (strain 114-2 / CGMCC 5302) GN=PDE_01657 PE=4 SV=1	1	1	0.0157	53560.8	5.1
	R16065_9_7484_1,3116	R.GGGGFGGR.G	664.316	0.00021	2	1	32.77	0	0.0027	0|0	S7Z934		9.75	0		0	2	MASCOT		T
$105-1	tr|S7Z9B1|S7Z9B1_PENO1 Acetyltransferase component of pyruvate dehydrogenase complex OS=Penicillium oxalicum (strain 114-2 / CGMCC 5302) GN=PDE_02153 PE=3 SV=1	1	1	0.0207	51710.2	5.58
	R16065_9_7484_1,3381	R.QALNASADGK.Y	974.49	-0.0026	2	1	23.8	0	0.0644	0|0	S7Z9B1		5.84	0		0	2	MASCOT		T
$106-1	tr|S7Z9K2|S7Z9K2_PENO1 Ribosomal protein L37 OS=Penicillium oxalicum (strain 114-2 / CGMCC 5302) GN=PDE_01824 PE=3 SV=1	1	1	0.1196	10401.8	11.82
	R16065_9_7484_1,7264	R.FTNGFQVGTPK.G	1195.61	0.00174	2	1	38.15	0	0.00107	0|0	S7Z9K2		8.75	0		0	2	MASCOT		T
$107-1	tr|S7Z9U4|S7Z9U4_PENO1 Uncharacterized protein OS=Penicillium oxalicum (strain 114-2 / CGMCC 5302) GN=PDE_01935 PE=4 SV=1	1	1	0.0594	32508.5	5.25
	R16065_9_7484_1,6967	K.TSPGEISLANSQLEHNR.A	1852.91	-0.0007	3	1	31.69	0	0.015	0|0	S7Z9U4		5.37	0		0	2	MASCOT		T
$108-1	tr|S7ZAJ1|S7ZAJ1_PENO1 Uncharacterized protein OS=Penicillium oxalicum (strain 114-2 / CGMCC 5302) GN=PDE_02569 PE=4 SV=1	1	1	0.0765	21881	6.23
	R16065_9_7484_1,4882	K.TSQSPVTAEQGEEVR.K	1617.77	-0.00126	2	1	63.14	0	7.98e-06	0|0	S7ZAJ1		4.25	0		0	2	MASCOT		T
$109-1	tr|S7ZAL9|S7ZAL9_PENO1 Uncharacterized protein OS=Penicillium oxalicum (strain 114-2 / CGMCC 5302) GN=PDE_02599 PE=4 SV=1	1	1	0.0563	18250.2	10.71
	R16065_9_7484_1,9669	R.YTLELEGLK.G	1065.58	-0.00026	2	1	28.82	0	0.00873	0|0	S7ZAL9		4.53	0		0	2	MASCOT		T
$110-1	tr|S7ZAT4|S7ZAT4_PENO1 Uncharacterized protein OS=Penicillium oxalicum (strain 114-2 / CGMCC 5302) GN=PDE_02267 PE=4 SV=1	1	1	0.038	36094.5	4.21
	R16065_9_7484_1,7209	K.AGDLLNNSSLQER.G	1416.71	-0.00501	2	1	37.83	0	0.00263	0|0	S7ZAT4		4.37	0		0	2	MASCOT		T
$111-1	tr|S7ZBF5|S7ZBF5_PENO1 Eukaryotic translation initiation factor 5A OS=Penicillium oxalicum (strain 114-2 / CGMCC 5302) GN=PDE_02849 PE=3 SV=1	1	1	0.0566	17421.5	5.21
	R16065_9_7484_1,4464	K.LPEGDVGAR.I	913.474	0.00104	2	1	34.53	0	0.00636	0|0	S7ZBF5		4.37	0		0	2	MASCOT		T
$112-1	tr|S7ZBG7|S7ZBG7_PENO1 40S ribosomal protein S8 OS=Penicillium oxalicum (strain 114-2 / CGMCC 5302) GN=PDE_02864 PE=3 SV=1	1	1	0.0398	22760.5	11.17
	R16065_9_7484_1,2145	K.TAETTEEK.K	908.421	0.00799	2	1	33.6	0	0.00286	0|0	S7ZBG7		4.25	0		0	2	MASCOT		T
$113-1	tr|S7ZBQ9|S7ZBQ9_PENO1 Uncharacterized protein OS=Penicillium oxalicum (strain 114-2 / CGMCC 5302) GN=PDE_02986 PE=4 SV=1	1	1	0.0049	178873	9.03
	R16065_9_7484_1,2666	K.SGEAKNGK.A	790.405	0.01261	2	1	23.5	0	0.0677	0|0	S7ZBQ9		8.31	1		0	2	MASCOT		T
$114-1	tr|S7ZBV1|S7ZBV1_PENO1 Uncharacterized protein OS=Penicillium oxalicum (strain 114-2 / CGMCC 5302) GN=PDE_01107 PE=4 SV=1	1	1	0.0165	54457.8	6.51
	R16065_9_7484_1,7379	R.KLDM*KLPM*.-	1007.53	0.01616	2	1	21.8	0	0.0512	0|0	S7ZBV1		8.59	2	15.994919 Oxidation (M)	0	2	MASCOT		T
$115-1	tr|S7ZC87|S7ZC87_PENO1 Uncharacterized protein OS=Penicillium oxalicum (strain 114-2 / CGMCC 5302) GN=PDE_02793 PE=4 SV=1	1	1	0.047	16440.3	8.89
	R16065_9_7484_1,2207	R.ITQSGQR.D	789.421	0.00862	2	1	23.83	0	0.106	0|0	S7ZC87		9.75	0		0	2	MASCOT		T
$116-1	tr|S7ZCQ8|S7ZCQ8_PENO1 Uncharacterized protein OS=Penicillium oxalicum (strain 114-2 / CGMCC 5302) GN=PDE_03005 PE=3 SV=1	1	1	0.0909	17875.5	9.49
	R16065_9_7484_1,5699	R.VTGGEVGAQSALAPK.I	1384.74	0.00249	2	1	35.12	0	0.00201	0|0	S7ZCQ8		5.97	0		0	2	MASCOT		T
$117-1	tr|S7ZCV0|S7ZCV0_PENO1 Uncharacterized protein OS=Penicillium oxalicum (strain 114-2 / CGMCC 5302) GN=PDE_03406 PE=4 SV=1	1	1	0.0102	84676.3	6.96
	R16065_9_7484_1,2540	K.APSASQIR.K	829.453	-0.00011	2	1	25.82	0	0.0639	0|0	S7ZCV0		9.8	0		0	2	MASCOT		T
$118-1	tr|S7ZEQ3|S7ZEQ3_PENO1 Ribosomal protein L19 OS=Penicillium oxalicum (strain 114-2 / CGMCC 5302) GN=PDE_04099 PE=3 SV=1	1	1	0.0379	24624.4	11.35
	R16065_9_7484_1,4399	R.ALVEHIQK.A	937.547	0.00174	2	1	26.72	0	0.00947	0|0	S7ZEQ3		6.79	0		0	2	MASCOT		T
$119-1	tr|S7ZEX5|S7ZEX5_PENO1 Uncharacterized protein OS=Penicillium oxalicum (strain 114-2 / CGMCC 5302) GN=PDE_04174 PE=4 SV=1	1	1	0.0332	23240.5	5.31
	R16065_9_7484_1,2483	R.KIETAMR.E	848.466	0.01309	2	1	24.12	0	0.0672	0|0	S7ZEX5		8.75	1		0	2	MASCOT		T
$120-1	tr|S7ZEZ9|S7ZEZ9_PENO1 Uncharacterized protein OS=Penicillium oxalicum (strain 114-2 / CGMCC 5302) GN=PDE_03780 PE=3 SV=1	1	1	0.085	17698.5	10.07
	R16065_9_7484_1,3799	K.QEAKPNEKPDLVK.T	1495.81	-0.00119	3	1	22.65	0	0.0323	0|0	S7ZEZ9		6.18	0		0	2	MASCOT		T
$121-1	tr|S7ZG64|S7ZG64_PENO1 Uncharacterized protein OS=Penicillium oxalicum (strain 114-2 / CGMCC 5302) GN=PDE_02590 PE=3 SV=1	1	1	0.0826	11067.2	4.08
	R16065_9_7484_1,7312	K.IQTILSAAK.I	944.577	0	2	1	39.09	0	0.000617	0|0	S7ZG64		8.75	0		0	2	MASCOT		T
$122-1	tr|S7ZGE4|S7ZGE4_PENO1 Uncharacterized protein OS=Penicillium oxalicum (strain 114-2 / CGMCC 5302) GN=PDE_02670 PE=4 SV=1	1	1	0.0076	71654.6	5.47
$122-2	tr|S7Z849|S7Z849_PENO1 Uncharacterized protein OS=Penicillium oxalicum (strain 114-2 / CGMCC 5302) GN=PDE_01699 PE=4 SV=1	1	1	0.0082	67215.1	9.33
	R16065_9_7484_1,7100	M.ILIYK.K ! R.LLLYK.G	649.428	0.00021	2	1	21.48	0	0.00142	0|0	S7Z849 ! S7ZGE4		8.59	0		0	2	MASCOT		T
$123-1	tr|S7ZGG6|S7ZGG6_PENO1 Uncharacterized protein OS=Penicillium oxalicum (strain 114-2 / CGMCC 5302) GN=PDE_04730 PE=4 SV=1	1	1	0.1538	5418.91	10.67
	R16065_9_7484_1,5122	R.ISALTVPR.S	856.525	-0.00028	2	1	27.14	0	0.00947	0|0	S7ZGG6		9.75	0		0	2	MASCOT		T
$124-1	tr|S7ZH33|S7ZH33_PENO1 Uncharacterized protein OS=Penicillium oxalicum (strain 114-2 / CGMCC 5302) GN=PDE_02916 PE=3 SV=1	1	1	0.0529	24342.8	10.57
	R16065_9_7484_1,5704	K.VVEVTDNDSIR.R	1246.63	0.01465	2	1	62.29	0	8.26e-06	0|0	S7ZH33		4.03	0		0	2	MASCOT		T
$125-1	tr|S7ZH75|S7ZH75_PENO1 60S acidic ribosomal protein P0 OS=Penicillium oxalicum (strain 114-2 / CGMCC 5302) GN=PDE_02971 PE=3 SV=1	1	1	0.0353	33105.5	4.82
	R16065_9_7484_1,8624	K.GFITENPEFER.L	1338.63	-0.00028	2	1	27.11	0	0.0181	0|0	S7ZH75		4.25	0		0	2	MASCOT		T
$126-1	tr|S7ZHB8|S7ZHB8_PENO1 Uncharacterized protein OS=Penicillium oxalicum (strain 114-2 / CGMCC 5302) GN=PDE_05015 PE=4 SV=1	1	1	0.0095	69259.4	5.24
	R16065_9_7484_1,3187	R.AAELAR.T	630.357	0.00419	2	1	35.09	0	0.00562	0|0	S7ZHB8		6.05	0		0	2	MASCOT		T
$127-1	tr|S7ZHD2|S7ZHD2_PENO1 Uncharacterized protein OS=Penicillium oxalicum (strain 114-2 / CGMCC 5302) GN=PDE_03042 PE=4 SV=1	1	1	0.0098	120393	6.54
	R16065_9_7484_1,7903	R.WLAIVPPSSTR.N	1226.69	0.01645	2	1	20.8	0	0.0873	0|0	S7ZHD2		9.75	0		0	2	MASCOT		T
$128-1	tr|S7ZHX7|S7ZHX7_PENO1 Uncharacterized protein OS=Penicillium oxalicum (strain 114-2 / CGMCC 5302) GN=PDE_05211 PE=4 SV=1	1	1	0.0333	24072.9	6.48
	R16065_9_7484_1,4116	R.QSHLDLR.Q	868.464	0.0108	2	1	20.33	0	0.111	0|0	S7ZHX7		6.74	0		0	2	MASCOT		T
$129-1	tr|S7ZIT4|S7ZIT4_PENO1 Uncharacterized protein OS=Penicillium oxalicum (strain 114-2 / CGMCC 5302) GN=PDE_05144 PE=4 SV=1	1	1	0.04	22643.7	10.11
	R16065_9_7484_1,2844	K.IATNSPSR.Q	845.448	-0.00017	2	1	54	0	4.34e-05	0|0	S7ZIT4		9.75	0		0	2	MASCOT		T
$130-1	tr|S7ZK24|S7ZK24_PENO1 Uncharacterized protein OS=Penicillium oxalicum (strain 114-2 / CGMCC 5302) GN=PDE_03982 PE=4 SV=1	1	1	0.0076	117228	5.01
	R16065_9_7484_1,2317	K.AGEGVTLR.L	802.442	0.00038	2	1	22.7	0	0.0749	0|0	S7ZK24		6.05	0		0	2	MASCOT		T
$131-1	tr|S7ZMB9|S7ZMB9_PENO1 Uncharacterized protein OS=Penicillium oxalicum (strain 114-2 / CGMCC 5302) GN=PDE_06444 PE=4 SV=1	1	1	0.0229	57815.1	6.04
	R16065_9_7484_1,5996	R.SQQVSNSPEIIR.R	1357.71	-0.00573	2	1	49.17	0	0.000265	0|0	S7ZMB9		5.72	0		0	2	MASCOT		T
$132-1	tr|S7ZMW8|S7ZMW8_PENO1 Uncharacterized protein OS=Penicillium oxalicum (strain 114-2 / CGMCC 5302) GN=PDE_06651 PE=4 SV=1	1	1	0.0101	66686.5	6.65
	R16065_9_7484_1,2263	R.QVHDVK.T	725.394	0.00033	2	1	25.87	0	0.0114	0|0	S7ZMW8		6.74	0		0	2	MASCOT		T
$133-1	tr|S7ZN53|S7ZN53_PENO1 Uncharacterized protein OS=Penicillium oxalicum (strain 114-2 / CGMCC 5302) GN=PDE_06722 PE=4 SV=1	1	1	0.0673	11711.3	5.67
	R16065_9_7484_1,2478	K.AVAGPAK.E	613.367	0.00015	2	1	28.61	0	0.00351	0|0	S7ZN53		8.8	0		0	2	MASCOT		T
$134-1	tr|S7ZNE8|S7ZNE8_PENO1 Uncharacterized protein OS=Penicillium oxalicum (strain 114-2 / CGMCC 5302) GN=PDE_06802 PE=4 SV=1	1	1	0.0636	12547.5	4.84
	R16065_9_7484_1,7780	K.GLDFVDR.E	821.415	0.00248	2	1	24.64	0	0.0764	0|0	S7ZNE8		4.21	0		0	2	MASCOT		T
$135-1	tr|S7ZNS6|S7ZNS6_PENO1 Uncharacterized protein OS=Penicillium oxalicum (strain 114-2 / CGMCC 5302) GN=PDE_07275 PE=4 SV=1	1	1	0.0556	10635.2	10.88
$135-2	tr|S7ZI90|S7ZI90_PENO1 Uncharacterized protein OS=Penicillium oxalicum (strain 114-2 / CGMCC 5302) GN=PDE_03347 PE=4 SV=1	1	1	0.0024	235448	8.95
$135-3	tr|S8ART7|S8ART7_PENO1 Uncharacterized protein OS=Penicillium oxalicum (strain 114-2 / CGMCC 5302) GN=PDE_03679 PE=4 SV=1	1	1	0.0035	155095	9.29
$135-4	tr|S8B7N6|S8B7N6_PENO1 Uncharacterized protein OS=Penicillium oxalicum (strain 114-2 / CGMCC 5302) GN=PDE_09963 PE=4 SV=1	1	1	0.0362	16277.6	10.81
	R16065_9_7484_1,3487	R.ILQSR.Y ! R.LIQSR.R ! R.LLQSR.A ! R.LLQSR.Q	616.378	0.00494	2	1	21.67	0	0.168	0|0	S8B7N6 ! S7ZI90 ! S7ZNS6 ! S8ART7		9.75	0		0	2	MASCOT		T
$136-1	tr|S7ZP11|S7ZP11_PENO1 Peptidyl-prolyl cis-trans isomerase OS=Penicillium oxalicum (strain 114-2 / CGMCC 5302) GN=PDE_05327 PE=3 SV=1	1	1	0.0751	18912.2	8.87
	R16065_9_7484_1,5653	K.EIEALGSSSGSPR.S	1289.63	0.00044	2	1	57.07	0	4.27e-05	0|0	S7ZP11		4.53	0		0	2	MASCOT		T
$137-1	tr|S7ZP31|S7ZP31_PENO1 Uncharacterized protein OS=Penicillium oxalicum (strain 114-2 / CGMCC 5302) GN=PDE_07098 PE=4 SV=1	1	1	0.0032	203734	4.97
	R16065_9_7484_1,3268	R.AAREER.R	731.379	0.01011	2	1	29.48	0	0.00671	0|0	S7ZP31		6.19	1		0	2	MASCOT		T
$138-1	tr|S7ZQ11|S7ZQ11_PENO1 Uncharacterized protein OS=Penicillium oxalicum (strain 114-2 / CGMCC 5302) GN=PDE_05678 PE=3 SV=1	1	1	0.0233	29929.2	9.91
	R16065_9_7484_1,8816	K.LVFVVR.I	732.477	0.0005	2	1	27.39	0	0.0021	0|0	S7ZQ11		9.75	0		0	2	MASCOT		T
$139-1	tr|S7ZR20|S7ZR20_PENO1 Uncharacterized protein OS=Penicillium oxalicum (strain 114-2 / CGMCC 5302) GN=PDE_08142 PE=4 SV=1	1	1	0.0738	13656.5	10.43
	R16065_9_7484_1,6507	R.SAISDVVSR.E	933.5	0.0016	2	1	20.48	0	0.1	0|0	S7ZR20		5.55	0		0	2	MASCOT		T
$140-1	tr|S7ZRR3|S7ZRR3_PENO1 Carboxypeptidase OS=Penicillium oxalicum (strain 114-2 / CGMCC 5302) GN=PDE_08101 PE=3 SV=1	1	1	0.0157	64067.5	5.34
	R16065_9_7484_1,5264	R.TGQNVYDVR.G	1051.52	0.00398	2	1	31.78	0	0.0128	0|0	S7ZRR3		5.5	0		0	2	MASCOT		T
$141-1	tr|S7ZS14|S7ZS14_PENO1 Protein phosphatase PP2A regulatory subunit B OS=Penicillium oxalicum (strain 114-2 / CGMCC 5302) GN=PDE_06446 PE=3 SV=1	1	1	0.0191	53254.2	5.96
	R16065_9_7484_1,7177	K.NAGSLKMPR.L	973.525	-0.00699	2	1	20.2	0	0.102	0|0	S7ZS14		11	1		0	2	MASCOT		T
$142-1	tr|S7ZS64|S7ZS64_PENO1 Uncharacterized protein OS=Penicillium oxalicum (strain 114-2 / CGMCC 5302) GN=PDE_08216 PE=4 SV=1	1	1	0.029	23500.3	9.87
	R16065_9_7484_1,1931	R.SHAPPR.G	664.353	0.00038	2	1	24.68	0	0.0271	0|0	S7ZS64		9.49	0		0	2	MASCOT		T
$143-1	tr|S7ZSD2|S7ZSD2_PENO1 Uncharacterized protein OS=Penicillium oxalicum (strain 114-2 / CGMCC 5302) GN=PDE_08271 PE=3 SV=1	1	1	0.0163	84201.7	6.69
	R16065_9_7484_1,7162	R.NEASGALSGLTR.V	1175.6	0.00874	2	1	28.51	0	0.0338	0|0	S7ZSD2		6	0		0	2	MASCOT		T
$144-1	tr|S7ZSD5|S7ZSD5_PENO1 Uncharacterized protein OS=Penicillium oxalicum (strain 114-2 / CGMCC 5302) GN=PDE_06586 PE=4 SV=1	1	1	0.0302	28424.9	5.62
	R16065_9_7484_1,5154	R.GMGIEAAR.G	804.403	0.00012	2	1	28.75	0	0.0117	0|0	S7ZSD5		6	0		0	2	MASCOT		T
$145-1	tr|S7ZTI3|S7ZTI3_PENO1 Uncharacterized protein OS=Penicillium oxalicum (strain 114-2 / CGMCC 5302) GN=PDE_08701 PE=3 SV=1	1	1	0.125	12161.6	9.06
	R16065_9_7484_1,6987	K.TGSVEGFAYTDANK.Q	1459.67	0.00254	2	1	50.7	0	2.6e-05	0|0	S7ZTI3		4.37	0		0	2	MASCOT		T
$146-1	tr|S7ZTR4|S7ZTR4_PENO1 Adenosylhomocysteinase OS=Penicillium oxalicum (strain 114-2 / CGMCC 5302) GN=PDE_07131 PE=3 SV=1	1	1	0.0268	48937.7	5.45
	R16065_9_7484_1,6737	K.VPAINVNDCVTK.S	1329.68	-0.00961	2	1	27.36	0	0.0431	0|0	S7ZTR4		5.8	0		0	2	MASCOT		T
$147-1	tr|S7ZU24|S7ZU24_PENO1 Uncharacterized protein OS=Penicillium oxalicum (strain 114-2 / CGMCC 5302) GN=PDE_09174 PE=3 SV=1	1	1	0.0596	16784.6	10.37
	R16065_9_7484_1,2970	R.DSHGVAQVK.I	940.485	-0.00805	2	1	23.65	0	0.052	0|0	S7ZU24		6.74	0		0	2	MASCOT		T
$148-1	tr|S7ZU57|S7ZU57_PENO1 Uncharacterized protein OS=Penicillium oxalicum (strain 114-2 / CGMCC 5302) GN=PDE_08906 PE=4 SV=1	1	1	0.0156	50224.5	5.72
	R16065_9_7484_1,2897	R.LTTETQR.L	848.447	0.00077	2	1	25.54	0	0.0267	0|0	S7ZU57		6	0		0	2	MASCOT		T
$149-1	tr|S7ZUA0|S7ZUA0_PENO1 Uncharacterized protein OS=Penicillium oxalicum (strain 114-2 / CGMCC 5302) GN=PDE_07281 PE=3 SV=1	1	1	0.0662	16700.5	5.71
	R16065_9_7484_1,5001	K.TVLSEASGGK.A	948.5	0.00692	2	1	22.19	0	0.117	0|0	S7ZUA0		5.66	0		0	2	MASCOT		T
$150-1	tr|S7ZUB4|S7ZUB4_PENO1 Cytochrome b-c1 complex subunit Rieske, mitochondrial OS=Penicillium oxalicum (strain 114-2 / CGMCC 5302) GN=PDE_07286 PE=4 SV=1	1	1	0.038	25890	8.54
	R16065_9_7484_1,4270	R.TQDEITEAR.E	1062.51	-0.00655	2	1	22.36	0	0.0743	0|0	S7ZUB4		4.14	0		0	2	MASCOT		T
$151-1	tr|S7ZUI1|S7ZUI1_PENO1 Uncharacterized protein OS=Penicillium oxalicum (strain 114-2 / CGMCC 5302) GN=PDE_09309 PE=3 SV=1	1	1	0.0111	48955.7	6.46
	R16065_9_7484_1,5058	K.ENILR.S	644.373	-0.00015	2	1	31.71	0	0.0128	0|0	S7ZUI1		6.1	0		0	2	MASCOT		T
$152-1	tr|S7ZV73|S7ZV73_PENO1 Uncharacterized protein OS=Penicillium oxalicum (strain 114-2 / CGMCC 5302) GN=PDE_09609 PE=4 SV=1	1	1	0.0478	27875.6	5.07
	R16065_9_7484_1,5292	K.TAAETVTIEDSK.S	1264.63	-0.00603	2	1	20.18	0	0.154	0|0	S7ZV73		4.14	0		0	2	MASCOT		T
$153-1	tr|S7ZW33|S7ZW33_PENO1 Uncharacterized protein OS=Penicillium oxalicum (strain 114-2 / CGMCC 5302) GN=PDE_09900 PE=4 SV=1	1	1	0.0234	38186.1	5.64
	R16065_9_7484_1,7650	K.IQIDELTK.Y	959.541	-0.00045	2	1	26.55	0	0.0276	0|0	S7ZW33		4.37	0		0	2	MASCOT		T
$154-1	tr|S7ZW55|S7ZW55_PENO1 Uncharacterized protein OS=Penicillium oxalicum (strain 114-2 / CGMCC 5302) GN=PDE_07957 PE=3 SV=1	1	1	0.0222	53798.5	5.87
	R16065_9_7484_1,4260	K.VITAVHEATEK.D	1197.65	-0.00066	2	1	41.17	0	0.00039	0|0	S7ZW55		5.4	0		0	2	MASCOT		T
$155-1	tr|S7ZWH4|S7ZWH4_PENO1 Uncharacterized protein OS=Penicillium oxalicum (strain 114-2 / CGMCC 5302) GN=PDE_08088 PE=4 SV=1	1	1	0.0227	49647.4	6.75
	R16065_9_7484_1,7806	R.EAAEEARRYR.L	1250.62	-0.00916	2	1	21.16	0	0.113	0|0	S7ZWH4		6.33	2		0	2	MASCOT		T
$156-1	tr|S7ZWH9|S7ZWH9_PENO1 Uncharacterized protein OS=Penicillium oxalicum (strain 114-2 / CGMCC 5302) GN=PDE_09763 PE=4 SV=1	1	1	0.0187	30123.8	8.51
$156-2	tr|S7ZK88|S7ZK88_PENO1 Uncharacterized protein OS=Penicillium oxalicum (strain 114-2 / CGMCC 5302) GN=PDE_05666 PE=4 SV=1	1	1	0.0087	65484.4	5.66
	R16065_9_7484_1,2821	R.SCISR.M ! R.SCLSR.T	622.298	0.00499	2	1	35.23	0	0.00229	0|0	S7ZK88 ! S7ZWH9		7.96	0		0	2	MASCOT		T
$157-1	tr|S7ZWM7|S7ZWM7_PENO1 Uncharacterized protein OS=Penicillium oxalicum (strain 114-2 / CGMCC 5302) GN=PDE_08138 PE=4 SV=1	1	1	0.0185	36535.8	5.3
$157-2	tr|S7ZHL0|S7ZHL0_PENO1 Uncharacterized protein OS=Penicillium oxalicum (strain 114-2 / CGMCC 5302) GN=PDE_03127 PE=4 SV=1	1	1	0.0093	73666.1	5.59
	R16065_9_7484_1,6254	R.QELVLR.N ! R.QELVLR.T	757.457	0.00392	2	1	26.34	0	0.0239	0|0	S7ZHL0 ! S7ZWM7		6	0		0	2	MASCOT		T
$158-1	tr|S7ZWQ1|S7ZWQ1_PENO1 Uncharacterized protein OS=Penicillium oxalicum (strain 114-2 / CGMCC 5302) GN=PDE_08158 PE=4 SV=1	1	1	0.02	27429	6.92
$158-2	tr|S7ZC92|S7ZC92_PENO1 Uncharacterized protein OS=Penicillium oxalicum (strain 114-2 / CGMCC 5302) GN=PDE_03196 PE=4 SV=1	1	1	0.0101	56662.4	5.03
$158-3	tr|S8ASI2|S8ASI2_PENO1 Uncharacterized protein OS=Penicillium oxalicum (strain 114-2 / CGMCC 5302) GN=PDE_03984 PE=4 SV=1	1	1	0.0037	149448	6.99
$158-4	tr|S8BGM8|S8BGM8_PENO1 Uncharacterized protein OS=Penicillium oxalicum (strain 114-2 / CGMCC 5302) GN=PDE_09231 PE=4 SV=1	1	1	0.0188	29058.2	7.77
$158-5	tr|S7ZXQ7|S7ZXQ7_PENO1 Uncharacterized protein OS=Penicillium oxalicum (strain 114-2 / CGMCC 5302) GN=PDE_08528 PE=3 SV=1	1	1	0.0106	53314.1	6.63
$158-6	tr|S7ZCK6|S7ZCK6_PENO1 Uncharacterized protein OS=Penicillium oxalicum (strain 114-2 / CGMCC 5302) GN=PDE_02954 PE=4 SV=1	1	1	0.0047	120522	5.27
$158-7	tr|S7ZAN2|S7ZAN2_PENO1 Uncharacterized protein OS=Penicillium oxalicum (strain 114-2 / CGMCC 5302) GN=PDE_02614 PE=4 SV=1	1	1	0.021	25267.6	4.65
$158-8	tr|S7ZSX6|S7ZSX6_PENO1 Uncharacterized protein OS=Penicillium oxalicum (strain 114-2 / CGMCC 5302) GN=PDE_08762 PE=4 SV=1	1	1	0.0092	58505.9	8.39
	R16065_9_7484_1,6534	R.LILDR.A ! R.LILDR.G ! R.LLIDR.V ! R.LLIDR.G ! K.LLIDR.D ! R.LLLDR.G ! R.LLLDR.A ! R.LLLDR.T	629.398	-0.00019	2	1	21.41	0	0.0701	0|0	S7ZC92 ! S7ZXQ7 ! S8BGM8 ! S8ASI2 ! S7ZWQ1 ! S7ZAN2 ! S7ZCK6 ! S7ZSX6		5.84	0		0	2	MASCOT		T
$159-1	tr|S7ZWT2|S7ZWT2_PENO1 Aconitate hydratase, mitochondrial OS=Penicillium oxalicum (strain 114-2 / CGMCC 5302) GN=PDE_08183 PE=3 SV=1	1	1	0.0127	85505	6.21
	R16065_9_7484_1,4709	K.APTGDGLPER.G	1012.51	-0.00693	2	1	38.67	0	0.00168	0|0	S7ZWT2		4.37	0		0	2	MASCOT		T
$160-1	tr|S7ZX31|S7ZX31_PENO1 Uncharacterized protein OS=Penicillium oxalicum (strain 114-2 / CGMCC 5302) GN=PDE_09979 PE=4 SV=1	1	1	0.0163	39766.6	5.77
	R16065_9_7484_1,5380	R.IINEMR.A	775.413	0.00033	2	1	20.83	0	0.233	0|0	S7ZX31		6	0		0	2	MASCOT		T
$161-1	tr|S7ZZ27|S7ZZ27_PENO1 Uncharacterized protein OS=Penicillium oxalicum (strain 114-2 / CGMCC 5302) GN=PDE_09038 PE=4 SV=1	1	1	0.0121	53304.2	7.73
	R16065_9_7484_1,2906	K.LGDQPR.G	685.363	-0.00996	2	1	22.74	0	0.0841	0|0	S7ZZ27		5.84	0		0	2	MASCOT		T
$162-1	tr|S7ZZA4|S7ZZA4_PENO1 Citrate synthase OS=Penicillium oxalicum (strain 114-2 / CGMCC 5302) GN=PDE_09135 PE=3 SV=1	1	1	0.0255	51749.7	8.67
	R16065_9_7484_1,6362	K.AIGNDLSDQSIK.D	1260.64	0.00112	2	1	58.34	0	1.33e-05	0|0	S7ZZA4		4.21	0		0	2	MASCOT		T
$163-1	tr|S8AIB2|S8AIB2_PENO1 Uncharacterized protein OS=Penicillium oxalicum (strain 114-2 / CGMCC 5302) GN=PDE_00406 PE=3 SV=1	1	1	0.0383	23076	9.45
	R16065_9_7484_1,3345	R.IGSAGTVR.R	760.431	-0.00154	2	1	33.67	0	0.00842	0|0	S8AIB2		9.75	0		0	2	MASCOT		T
$164-1	tr|S8AJ24|S8AJ24_PENO1 Uncharacterized protein OS=Penicillium oxalicum (strain 114-2 / CGMCC 5302) GN=PDE_00709 PE=4 SV=1	1	1	0.0188	46695.5	9.36
	R16065_9_7484_1,8495	K.VPTQLKGK.F	870.541	0.00032	2	1	27.88	0	0.00701	0|0	S8AJ24		10	1		0	2	MASCOT		T
$165-1	tr|S8AMM5|S8AMM5_PENO1 Ketol-acid reductoisomerase, mitochondrial OS=Penicillium oxalicum (strain 114-2 / CGMCC 5302) GN=PDE_02091 PE=3 SV=1	1	1	0.0202	44025.5	8.76
	R16065_9_7484_1,2627	R.ALRPENQK.-	955.532	-0.00081	2	1	20.62	0	0.128	0|0	S8AMM5		8.79	0		0	2	MASCOT		T
$166-1	tr|S8ANW2|S8ANW2_PENO1 Uncharacterized protein OS=Penicillium oxalicum (strain 114-2 / CGMCC 5302) GN=PDE_02546 PE=3 SV=1	1	1	0.0137	47483	5.2
	R16065_9_7484_1,3923	K.ENIDVK.D	717.378	0.005	2	1	23.29	0	0.132	0|0	S8ANW2		4.37	0		0	2	MASCOT		T
$167-1	tr|S8APB9|S8APB9_PENO1 Uncharacterized protein OS=Penicillium oxalicum (strain 114-2 / CGMCC 5302) GN=PDE_02707 PE=3 SV=1	1	1	0.0396	22965.7	10.79
	R16065_9_7484_1,6991	R.VVVPQALR.V	881.557	-0.00015	2	1	28.42	0	0.0018	0|0	S8APB9		9.72	0		0	2	MASCOT		T
$168-1	tr|S8AQD1|S8AQD1_PENO1 Uncharacterized protein OS=Penicillium oxalicum (strain 114-2 / CGMCC 5302) GN=PDE_03109 PE=4 SV=1	1	1	0.0424	13156	9.24
$168-2	tr|S7ZCK2|S7ZCK2_PENO1 Sterol 24-C-methyltransferase OS=Penicillium oxalicum (strain 114-2 / CGMCC 5302) GN=PDE_01368 PE=3 SV=1	1	1	0.0133	42327.2	6.03
$168-3	tr|S8BD44|S8BD44_PENO1 Uncharacterized protein OS=Penicillium oxalicum (strain 114-2 / CGMCC 5302) GN=PDE_07828 PE=4 SV=1	1	1	0.0072	78873.4	5.67
$168-4	tr|S7ZC43|S7ZC43_PENO1 Uncharacterized protein OS=Penicillium oxalicum (strain 114-2 / CGMCC 5302) GN=PDE_01212 PE=4 SV=1	1	1	0.0007	799316	5.24
	R16065_9_7484_1,3026	K.EDIAR.F ! R.EDIAR.D ! K.EDIAR.W ! K.EDLAR.I	603.31	-0.00012	2	1	21.28	0	0.0745	0|0	S8AQD1 ! S7ZCK2 ! S7ZC43 ! S8BD44		4.37	0		0	2	MASCOT		T
$169-1	tr|S8ARW8|S8ARW8_PENO1 Protein YOP1 OS=Penicillium oxalicum (strain 114-2 / CGMCC 5302) GN=PDE_03709 PE=3 SV=1	1	1	0.0182	36644.9	5.62
	R16065_9_7484_1,4362	K.ASYISR.Q	696.367	0.01141	2	1	26.35	0	0.0116	0|0	S8ARW8		8.79	0		0	2	MASCOT		T
$170-1	tr|S8AS47|S8AS47_PENO1 Uncharacterized protein OS=Penicillium oxalicum (strain 114-2 / CGMCC 5302) GN=PDE_03779 PE=3 SV=1	1	1	0.1101	10916.9	4.23
	R16065_9_7484_1,8825	K.NLQDLISEGSSK.L	1290.65	-0.0001	2	1	32.92	0	0.00449	0|0	S8AS47		4.37	0		0	2	MASCOT		T
$171-1	tr|S8ATT7|S8ATT7_PENO1 Uncharacterized protein OS=Penicillium oxalicum (strain 114-2 / CGMCC 5302) GN=PDE_00175 PE=3 SV=1	1	1	0.0814	19284	6.17
	R16065_9_7484_1,4509	K.DQSNTEQAVETADK.A	1535.68	0.00925	2	1	44.77	0	0.000153	0|0	S8ATT7		3.92	0		0	2	MASCOT		T
$172-1	tr|S8AUK5|S8AUK5_PENO1 Uncharacterized protein OS=Penicillium oxalicum (strain 114-2 / CGMCC 5302) GN=PDE_04768 PE=3 SV=1	1	1	0.0353	43238.1	5.01
	R16065_9_7484_1,6973	K.EGDDSVATFGGVDK.S	1396.62	0.00998	2	1	28.8	0	0.00448	0|0	S8AUK5		3.84	0		0	2	MASCOT		T
$173-1	tr|S8AUV1|S8AUV1_PENO1 Putative chitinase OS=Penicillium oxalicum (strain 114-2 / CGMCC 5302) GN=PDE_04898 PE=3 SV=1	1	1	0.0275	43729.4	5.58
	R16065_9_7484_1,3048	R.HNLDTAAGPHR.K	1188.59	0.00108	3	1	58.3	0	9.54e-06	0|0	S8AUV1		6.92	0		0	2	MASCOT		T
$174-1	tr|S8AV07|S8AV07_PENO1 Uncharacterized protein OS=Penicillium oxalicum (strain 114-2 / CGMCC 5302) GN=PDE_04983 PE=4 SV=1	1	1	0.0443	29061.4	5.83
	R16065_9_7484_1,3051	K.TATGEGVQASSR.Q	1163.57	-0.00138	2	1	46.79	0	0.000158	0|0	S8AV07		5.66	0		0	2	MASCOT		T
$175-1	tr|S8AV92|S8AV92_PENO1 40S ribosomal protein S0 OS=Penicillium oxalicum (strain 114-2 / CGMCC 5302) GN=RPS0 PE=3 SV=1	1	1	0.0265	32351.9	4.79
	R16065_9_7484_1,2452	R.DPEAEENK.E	931.4	0.00757	2	1	21.49	0	0.0149	0|0	S8AV92		4	0		0	2	MASCOT		T
$176-1	tr|S8AVG3|S8AVG3_PENO1 Pyruvate kinase OS=Penicillium oxalicum (strain 114-2 / CGMCC 5302) GN=PDE_05188 PE=3 SV=1	1	1	0.019	57888.6	6.21
	R16065_9_7484_1,7998	R.TSIIGTIGPK.T	986.588	-0.00465	2	1	30.02	0	0.00796	0|0	S8AVG3		8.41	0		0	2	MASCOT		T
$177-1	tr|S8AVN7|S8AVN7_PENO1 Phospho-2-dehydro-3-deoxyheptonate aldolase OS=Penicillium oxalicum (strain 114-2 / CGMCC 5302) GN=PDE_00873 PE=3 SV=1	1	1	0.0216	40456.6	6.28
	R16065_9_7484_1,2930	R.TTESQLHR.E	971.49	-0.00017	2	1	41.82	0	0.000329	0|0	S8AVN7		6.41	0		0	2	MASCOT		T
$178-1	tr|S8AVV3|S8AVV3_PENO1 Uncharacterized protein OS=Penicillium oxalicum (strain 114-2 / CGMCC 5302) GN=PDE_00943 PE=4 SV=1	1	1	0.007	97313.5	5.89
$178-2	tr|S8AIC0|S8AIC0_PENO1 Uncharacterized protein OS=Penicillium oxalicum (strain 114-2 / CGMCC 5302) GN=PDE_00416 PE=4 SV=1	1	1	0.0091	73083.8	6.61
	R16065_9_7484_1,5167	R.LQEELK.I ! K.LQEELK.Q	759.425	0.0005	2	1	23.14	0	0.0672	0|0	S8AVV3 ! S8AIC0		4.53	0		0	2	MASCOT		T
$179-1	tr|S8AX68|S8AX68_PENO1 40S ribosomal protein S24 OS=Penicillium oxalicum (strain 114-2 / CGMCC 5302) GN=PDE_05871 PE=3 SV=1	1	1	0.0451	15169.4	10.74
	R16065_9_7484_1,6066	K.LADLYK.S	722.408	-0.00443	2	1	24.14	0	0.038	0|0	S8AX68		5.84	0		0	2	MASCOT		T
$180-1	tr|S8AY44|S8AY44_PENO1 Uncharacterized protein OS=Penicillium oxalicum (strain 114-2 / CGMCC 5302) GN=PDE_01807 PE=4 SV=1	1	1	0.0563	18332.9	10.28
	R16065_9_7484_1,5603	K.TGVVYNVTK.S	980.541	0.00019	2	1	22.36	0	0.0296	0|0	S8AY44		8.26	0		0	2	MASCOT		T
$181-1	tr|S8AYC9|S8AYC9_PENO1 Uncharacterized protein OS=Penicillium oxalicum (strain 114-2 / CGMCC 5302) GN=PDE_06303 PE=4 SV=1	1	1	0.0181	46070.8	7.68
	R16065_9_7484_1,3678	K.TDEEIAR.L	833.4	0.00235	2	1	20.44	0	0.0452	0|0	S8AYC9		4.14	0		0	2	MASCOT		T
$182-1	tr|S8AYZ5|S8AYZ5_PENO1 Malate dehydrogenase OS=Penicillium oxalicum (strain 114-2 / CGMCC 5302) GN=PDE_02150 PE=3 SV=1	1	1	0.0294	35884.6	7.71
	R16065_9_7484_1,9018	K.DQGVDFFASK.V	1113.52	-0.00423	2	1	23.57	0	0.0169	0|0	S8AYZ5		4.21	0		0	2	MASCOT		T
$183-1	tr|S8AZF0|S8AZF0_PENO1 Uncharacterized protein OS=Penicillium oxalicum (strain 114-2 / CGMCC 5302) GN=PDE_02305 PE=3 SV=1	1	1	0.094	16501.1	10.47
	R16065_9_7484_1,9527	R.LTPDVDALDIAATK.L	1442.77	-0.00275	2	1	38.15	0	0.00118	0|0	S8AZF0		3.93	0		0	2	MASCOT		T
$184-1	tr|S8AZG5|S8AZG5_PENO1 40S ribosomal protein S1 OS=Penicillium oxalicum (strain 114-2 / CGMCC 5302) GN=RPS1 PE=3 SV=1	1	1	0.0313	29235.5	10.05
	R16065_9_7484_1,7580	K.TTDDYLLR.L	996.5	0.00058	2	1	67.43	0	1e-06	0|0	S8AZG5		4.21	0		0	2	MASCOT		T
$185-1	tr|S8AZK7|S8AZK7_PENO1 Glycerol-3-phosphate dehydrogenase OS=Penicillium oxalicum (strain 114-2 / CGMCC 5302) GN=PDE_06831 PE=3 SV=1	1	1	0.01	76876.4	6.38
	R16065_9_7484_1,6048	K.LNGAILR.D	756.473	-0.0001	2	1	32.85	0	0.00285	0|0	S8AZK7		9.75	0		0	2	MASCOT		T
$186-1	tr|S8B0C2|S8B0C2_PENO1 Uncharacterized protein OS=Penicillium oxalicum (strain 114-2 / CGMCC 5302) GN=PDE_02706 PE=4 SV=1	1	1	0.0211	32801.9	8.8
	R16065_9_7484_1,2997	K.SELDTK.A	692.346	-0.00663	2	1	22.71	0	0.0801	0|0	S8B0C2		4.37	0		0	2	MASCOT		T
$187-1	tr|S8B0C6|S8B0C6_PENO1 Uncharacterized protein OS=Penicillium oxalicum (strain 114-2 / CGMCC 5302) GN=PDE_07168 PE=3 SV=1	1	1	0.0172	37757.4	5.23
	R16065_9_7484_1,2949	R.QLEQIK.G	758.441	-0.01083	2	1	27.91	0	0.0242	0|0	S8B0C6		6	0		0	2	MASCOT		T
$188-1	tr|S8B0K7|S8B0K7_PENO1 Uncharacterized protein OS=Penicillium oxalicum (strain 114-2 / CGMCC 5302) GN=PDE_07258 PE=4 SV=1	1	1	0.0169	38797.9	5.48
	R16065_9_7484_1,2639	R.ANDALK.H	631.341	8e-05	2	1	23.14	0	0.0587	0|0	S8B0K7		5.88	0		0	2	MASCOT		T
$189-1	tr|S8B0T7|S8B0T7_PENO1 Uncharacterized protein OS=Penicillium oxalicum (strain 114-2 / CGMCC 5302) GN=PDE_07333 PE=3 SV=1	1	1	0.0098	101030	5.29
	R16065_9_7484_1,8635	R.STLTDTIAR.V	977.526	0.01347	2	1	22.83	0	0.15	0|0	S8B0T7		5.55	0		0	2	MASCOT		T
$190-1	tr|S8B2J0|S8B2J0_PENO1 Uncharacterized protein OS=Penicillium oxalicum (strain 114-2 / CGMCC 5302) GN=PDE_08009 PE=3 SV=1	1	1	0.0195	57426.4	6.45
	R16065_9_7484_1,4738	R.VTSEVLSGQK.K	1047.57	0.00038	2	1	35.01	0	0.00328	0|0	S8B2J0		5.97	0		0	2	MASCOT		T
$191-1	tr|S8B2Y0|S8B2Y0_PENO1 Uncharacterized protein OS=Penicillium oxalicum (strain 114-2 / CGMCC 5302) GN=PDE_08155 PE=4 SV=1	1	1	0.0082	106741	5.22
	R16065_9_7484_1,4219	K.HLQPQVVR.A	976.569	-0.00201	2	1	21.02	0	0.0348	0|0	S8B2Y0		9.76	0		0	2	MASCOT		T
$192-1	tr|S8B324|S8B324_PENO1 Uncharacterized protein OS=Penicillium oxalicum (strain 114-2 / CGMCC 5302) GN=PDE_08205 PE=4 SV=1	1	1	0.1429	6731.74	10.13
	R16065_9_7484_1,5686	K.STDIGFNK.Y	881.436	-0.00126	2	1	47.4	0	0.000111	0|0	S8B324		5.55	0		0	2	MASCOT		T
$193-1	tr|S8B3Z6|S8B3Z6_PENO1 Uncharacterized protein OS=Penicillium oxalicum (strain 114-2 / CGMCC 5302) GN=PDE_04196 PE=4 SV=1	1	1	0.0072	78111.1	6.03
	R16065_9_7484_1,3080	K.YNPAR.G	620.315	0.00234	2	1	22.55	0	0.0851	0|0	S8B3Z6		8.75	0		0	2	MASCOT		T
$194-1	tr|S8B4K3|S8B4K3_PENO1 Uncharacterized protein OS=Penicillium oxalicum (strain 114-2 / CGMCC 5302) GN=PDE_04432 PE=4 SV=1	1	1	0.0123	63509.2	8.82
	R16065_9_7484_1,2311	R.HNEEMEK.H	916.383	-0.00013	2	1	21.99	0	0.00474	0|0	S8B4K3		4.75	0		0	2	MASCOT		T
$195-1	tr|S8B5K7|S8B5K7_PENO1 Uncharacterized protein OS=Penicillium oxalicum (strain 114-2 / CGMCC 5302) GN=PDE_04792 PE=4 SV=1	1	1	0.0069	147957	5.39
	R16065_9_7484_1,3069	R.TTEESTVAR.T	993.485	-6e-05	2	1	30.43	0	0.00688	0|0	S8B5K7		4.53	0		0	2	MASCOT		T
$196-1	tr|S8B5L5|S8B5L5_PENO1 Uncharacterized protein OS=Penicillium oxalicum (strain 114-2 / CGMCC 5302) GN=PDE_04802 PE=4 SV=1	1	1	0.0306	39670.4	5.63
	R16065_9_7484_1,8368	K.AGVIVGDDVLR.L	1113.63	-0.00646	2	1	35.56	0	0.0041	0|0	S8B5L5		4.21	0		0	2	MASCOT		T
$197-1	tr|S8B6L9|S8B6L9_PENO1 Uncharacterized protein OS=Penicillium oxalicum (strain 114-2 / CGMCC 5302) GN=PDE_05253 PE=4 SV=1	1	1	0.0598	13303.5	10.68
	R16065_9_7484_1,3743	K.TPGGELR.Y	729.389	-0.00375	2	1	23.52	0	0.0856	0|0	S8B6L9		5.66	0		0	2	MASCOT		T
$198-1	tr|S8B6Q0|S8B6Q0_PENO1 Uncharacterized protein OS=Penicillium oxalicum (strain 114-2 / CGMCC 5302) GN=PDE_05278 PE=4 SV=1	1	1	0.1	11035.4	9.69
	R16065_9_7484_1,7465	R.EAAQEALYIR.E	1163.61	-0.00726	2	1	54.56	0	8.96e-05	0|0	S8B6Q0		4.53	0		0	2	MASCOT		T
$199-1	tr|S8B7N8|S8B7N8_PENO1 Peptidyl-prolyl cis-trans isomerase OS=Penicillium oxalicum (strain 114-2 / CGMCC 5302) GN=PDE_05694 PE=4 SV=1	1	1	0.0992	12938.5	6.05
	R16065_9_7484_1,7417	R.GTPLASPIGVGR.L	1124.64	0.00952	2	1	30.39	0	0.00562	0|0	S8B7N8		9.75	0		0	2	MASCOT		T
$200-1	tr|S8B7X4|S8B7X4_PENO1 60S ribosomal protein L13 OS=Penicillium oxalicum (strain 114-2 / CGMCC 5302) GN=PDE_05774 PE=3 SV=1	1	1	0.0411	24990.6	11
	R16065_9_7484_1,6234	K.ESLVDNVAR.L	1002.52	0.00117	2	1	39.77	0	0.0011	0|0	S8B7X4		4.37	0		0	2	MASCOT		T
$201-1	tr|S8BAN1|S8BAN1_PENO1 Uncharacterized protein OS=Penicillium oxalicum (strain 114-2 / CGMCC 5302) GN=PDE_06800 PE=4 SV=1	1	1	0.043	20943.8	8.96
	R16065_9_7484_1,5489	K.DALDAIHK.Q	882.468	-0.0018	2	1	26.05	0	0.0143	0|0	S8BAN1		5.21	0		0	2	MASCOT		T
$202-1	tr|S8BD60|S8BD60_PENO1 Uncharacterized protein OS=Penicillium oxalicum (strain 114-2 / CGMCC 5302) GN=PDE_07853 PE=3 SV=1	1	1	0.0978	10109.8	10.46
	R16065_9_7484_1,2005	K.KAEVSQHAR.Y	1025.55	0.00025	3	1	30.81	0	0.00419	0|0	S8BD60		8.76	1		0	2	MASCOT		T
$203-1	tr|S8BDR1|S8BDR1_PENO1 GTP-binding nuclear protein OS=Penicillium oxalicum (strain 114-2 / CGMCC 5302) GN=PDE_08134 PE=3 SV=1	1	1	0.0465	24229.4	6.53
	R16065_9_7484_1,7572	K.NLQYYDISAK.S	1214.61	0.00044	2	1	31.68	0	0.00357	0|0	S8BDR1		5.83	0		0	2	MASCOT		T
$204-1	tr|S8BEH3|S8BEH3_PENO1 Acetyl-coenzyme A synthetase OS=Penicillium oxalicum (strain 114-2 / CGMCC 5302) GN=PDE_08414 PE=3 SV=1	1	1	0.021	74201.2	5.71
	R16065_9_7484_1,7488	K.VAIIYEADEPNEGR.T	1575.76	0.00087	2	1	24.76	0	0.0244	0|0	S8BEH3		4	0		0	2	MASCOT		T
----- summary -----
Total protein	: 224
Total protein group	: 204
UniPepCount	ProteinGroupCount	Percent	ProteinCount	Percent
1	114	0.5588	132	0.5893
2	37	0.1814	39	0.1741
3	15	0.0735	15	0.067
4	12	0.0588	12	0.0536
5	9	0.0441	9	0.0402
6	4	0.0196	4	0.0179
7	3	0.0147	3	0.0134
8	1	0.0049	1	0.0045
9	1	0.0049	1	0.0045
11	1	0.0049	1	0.0045
12	2	0.0098	2	0.0089
13	1	0.0049	1	0.0045
15	3	0.0147	3	0.0134
21	1	0.0049	1	0.0045
